# Supplementary material for: Loss-of-Function ROX1 Mutations Suppress the Fluconazole Susceptibility of upc2AΔ Mutation in Candida glabrata, Implicating Additional Positive Regulators of Ergosterol Biosynthesis
Source: mSphere. 2021 Dec 22;6(6):e00830-21. doi: 10.1128/msphere.00830-21 (PMC8694151; doi:10.1128/msphere.00830-21)
Supplement: TABLE S1 [file msphere.00830-21-st001.xlsx]

## Sheet: tables 
With DMSO only
	WT-A		WT-B		DROX1-A		DROX1-B		DUPC2-A		DUPC2-B		DROX1 DUPC2-A		DROX1 DUPC2-B
	mean	± SD	mean	± SD	mean	± SD	mean	± SD	mean	± SD	mean	± SD	mean	± SD	mean	± SD
Ergosta-5,8,22,24-tetraenol	0.864057	0.171529	0.560204	0.314651	0.739274	0.0603649	0.797512	0.0937123	0.332836	0.450284	0.394051	0.593094	0.627292	0.281245	0.935368	0.510142
Ergosta-5,8,22-trienol	0.340858	0.0613381	0.383338	0.0650438	0.686276	0.198871	0.605819	0.163761	0.732464	0.0446214	0.683364	0.0349228	0.659278	0.240964	0.54248	0.0515452
Zymosterol	3.55544	0.278487	3.31384	0.389789	9.35747	1.16967	8.61855	0.280096	2.63454	0.815726	3.325	0.639761	10.8132	0.284499	10.9076	0.877798
Ergosterol	82.2011	2.68988	80.1771	2.6736	78.1031	3.33738	80.9315	1.51071	79.7438	2.75517	81.1376	2.76664	73.4086	1.90504	75.3376	0.863362
Ergosta-7,22-dienol	2.06825	0.764352	2.6857	0.893782	0.403208	0.0559836	0.601093	0.429398	2.01837	0.901015	1.60311	0.520637	1.16688	0.495481	0.866791	0.0752682
Fecosterol (Ergosta-8,24(28)-dienol)	1.12134	0.25808	1.24059	0.408807	1.24119	0.884957	1.48983	0.254268	1.83379	0.608951	2.40915	0.264906	3.06543	0.797823	3.18029	0.127453
Ergosta-8-enol	0.261769	0.0944189	0.292376	0.0963651	0.682914	0.681883	0.307195	0.139752	0.254225	0.119472	0.352123	0.155856	1.00729	0.208224	0.979871	0.228461
Ergosta-5,7-dienol	2.95706	0.904325	3.16557	0.42125	3.04521	1.08671	2.21598	0.557991	3.4018	1.05447	3.09086	1.06115	3.34948	1.21096	2.2616	0.836142
Episterol (Ergosta-7,24(28)-dienol)	1.94857	0.27349	2.10389	0.059322	1.33726	0.241451	1.12112	0.167462	1.797	0.295971	1.75822	0.334618	1.57063	0.357688	1.52917	0.0812413
Ergosta-7-enol	0.281264	0.177461	0.282203	0.0840172	0.452692	0.72722	0.0403615	0.0360464	0.272096	0.119385	0.200579	0.0748363
Lanosterol	1.19585	0.516843	1.37007	0.674372	0.834357	0.157003	0.777039	0.296627	1.92283	0.954475	1.13833	0.159145	1.8206	0.588316	0.813607	0.135055
4 methyl ergosta-8,24(28)-dienol	1.07394	0.315527	1.37554	0.150051	1.02336	0.327148	0.851187	0.329507	2.09599	0.77355	1.55162	0.773381	0.717795	0.118546	0.546485	0.12206
4,4 dimethyl zymosterol	2.13046	0.638823	3.04954	1.16117	2.09365	0.661925	1.64285	0.376799	2.96025	1.05509	2.35605	0.937593	1.79347	0.202174	2.09911	0.345602
TOTAL	100		100		100		100		100		100		100		100
Ergosterol (µg / mg dry weight cells)	5.75462	0.621219	5.2135	0.494885	5.63569	0.961742	5.65327	0.758964	5.80554	0.771038	6.22574	0.766686	8.81758	1.58269	8.96271	1.46037
With Fluconazole (8µg/mL)
	WT-A		WT-B		DROX1-A		DROX1-B		DUPC2-A		DUPC2-B		DROX1 DUPC2-A		DROX1 DUPC2-B
	mean	± SD	mean	± SD	mean	± SD	mean	± SD	mean	± SD	mean	± SD	mean	± SD	mean	± SD
Ergosta-5,8,22,24-tetraenol	0.638819	0.158185	0.803343	0.273169	0.888167	0.259075	0.702493	0.702733	0.550346	0.070431	0.547872	0.119212	0.807231	0.283261	0.800163	0.235048
Ergosta-5,8,22-trienol	0.217588	0.0935464	0.250246	0.10758	0.387497	0.116848	0.665808	0.246348	0.247662	0.0616914	0.216059	0.0711151	0.504868	0.186059	0.500725	0.236767
Zymosterol	0.814111	0.11036	0.459737	0.226888	0.851151	0.697223	1.17943	1.54247	0.110276	0.155954	0.274315	0.0873752	3.2393	1.10867	3.37559	1.31448
Ergosterol	71.0096	1.50522	72.4619	1.63529	71.9204	3.09217	73.6598	2.68529	70.2028	3.47086	69.2699	6.36929	64.3461	4.9992	64.1507	4.42607
Ergosta-7,22-dienol	0.599785	0.0680065	0.329214	0.10281	0.0861034	0.0425979	0.0953221	0.0148015	2.77736	0.709988	3.67397	0.638426	0.644276	0.487473	0.457565	0.352555
4,14 dimethyl zymosterol	0.148863	0.0507435	0.136958	0.0212795	0.170503	0.0241108	0.158407	0.0190738	0.300627	0.205803	0.31871	0.207637	0.433439	0.200786	0.503667	0.153006
Fecosterol (Ergosta-8,24(28)-dienol)	0.0406865	0.0118711	0.0607842	0.00303877	0.0790176	0.0306324	0.11172	0.0618118	0.065623	0.0596325	0.113669	0.0548851	0.579344	0.14136	0.64408	0.226543
14 methyl fecosterol	1.46899	0.324981	1.43798	0.267146	1.67873	0.375902	1.71225	0.475327	0.94162	0.314503	1.04201	0.560652	2.00375	0.815963	2.07748	0.462264
Ergosta-5,7-dienol	0.187044	0.0626298	0.133372	0.0894114	0.122148	0.0535959	0.133661	0.0740582	0.544646	0.195699	0.664854	0.362063	0.132214	0.180474	0.105228	0.11023
Episterol (Ergosta-7,24(28)-dienol)	0.0665542	0.0475363	0.0919759	0.0394522	0.0664329	0.0576448	0.0747828	0.0353517	0.0926111	0.0101561	0.350491	0.297894	0.201789	0.074927	0.422833	0.424318
4,4 dimethyl Ergosta 8,14,24(28)	0.0766857	0.0411449	0.140934	0.107553	0.0994319	0.0734089							0.0172213	0.0298282	0.131169	0.144882
14 methyl ergosta-8,24(28)-dien-3-6-diol	2.59614	0.480704	2.93828	0.80183	3.009	1.02652	3.02547	0.570848	2.52581	0.822032	2.37163	0.9481	1.04538	0.203086	1.74785	0.731917
Lanosterol	20.5873	2.47571	19.9435	2.41068	19.5105	1.7396	17.5175	1.06989	21.06	1.90691	20.5112	3.36943	25.4707	4.06295	24.2384	3.48775
4 methyl ergosta-8,24(28)-dienol					0.187057	0.141061	0.125398	0.0838976	0.173496	0.0820567			0.166358	0.156481	0.458874	0.253097
4,4 dimethyl zymosterol	0.735915	1.18173	0.116382	0.0460727	0.109921	0.0250415	0.103706	0.0095962	0.0315659	0.00440396	0.299681	0.194042	0.141489	0.0737896	0.107246	0.0363849
Eburicol	0.811898	0.97586	0.695465	0.759251	0.833954	0.938138	0.734344	0.82621	0.375574	0.239754	0.345645	0.160888	0.266548	0.0941856	0.278428	0.081995
TOTAL	100		100		100		100		100		100		100		100
Ergosterol (µg / mg dry weight cells)	4.60326	0.60721	4.49568	0.641896	4.92792	0.71167	5.02691	0.568667	4.14456	0.0862809	4.1011	0.0523689	5.9794	0.238167	5.66235	0.300324

## Sheet: simplified tables 
With DMSO only
	WT-A		WT-B		DROX1-A		DROX1-B		DUPC2-A		DUPC2-B		DROX1 DUPC2-A		DROX1 DUPC2-B
	mean	± SD	mean	± SD	mean	± SD	mean	± SD	mean	± SD	mean	± SD	mean	± SD	mean	± SD
Zymosterol	3.55544	0.278487	3.31384	0.389789	9.35747	1.16967	8.61855	0.280096	2.63454	0.815726	3.325	0.639761	10.8132	0.284499	10.9076	0.877798
Ergosterol	82.2011	2.68988	80.1771	2.6736	78.1031	3.33738	80.9315	1.51071	79.7438	2.75517	81.1376	2.76664	73.4086	1.90504	75.3376	0.863362
Ergosta-7,22-dienol	2.06825	0.764352	2.6857	0.893782	0.403208	0.0559836	0.601093	0.429398	2.01837	0.901015	1.60311	0.520637	1.16688	0.495481	0.866791	0.0752682
Fecosterol (Ergosta-8,24(28)-dienol)	1.12134	0.25808	1.24059	0.408807	1.24119	0.884957	1.48983	0.254268	1.83379	0.608951	2.40915	0.264906	3.06543	0.797823	3.18029	0.127453
Ergosta-8-enol	0.261769	0.0944189	0.292376	0.0963651	0.682914	0.681883	0.307195	0.139752	0.254225	0.119472	0.352123	0.155856	1.00729	0.208224	0.979871	0.228461
Ergosta-5,7-dienol	2.95706	0.904325	3.16557	0.42125	3.04521	1.08671	2.21598	0.557991	3.4018	1.05447	3.09086	1.06115	3.34948	1.21096	2.2616	0.836142
Episterol (Ergosta-7,24(28)-dienol)	1.94857	0.27349	2.10389	0.059322	1.33726	0.241451	1.12112	0.167462	1.797	0.295971	1.75822	0.334618	1.57063	0.357688	1.52917	0.0812413
Lanosterol	1.19585	0.516843	1.37007	0.674372	0.834357	0.157003	0.777039	0.296627	1.92283	0.954475	1.13833	0.159145	1.8206	0.588316	0.813607	0.135055
4 methyl ergosta-8,24(28)-dienol	1.07394	0.315527	1.37554	0.150051	1.02336	0.327148	0.851187	0.329507	2.09599	0.77355	1.55162	0.773381	0.717795	0.118546	0.546485	0.12206
4,4 dimethyl zymosterol	2.13046	0.638823	3.04954	1.16117	2.09365	0.661925	1.64285	0.376799	2.96025	1.05509	2.35605	0.937593	1.79347	0.202174	2.09911	0.345602
TOTAL	98.5138		98.7743		98.1218		98.5563		98.6626		98.722		98.7134		98.5222
Ergosterol (µg / mg dry weight cells)	5.75462	0.621219	5.2135	0.494885	5.63569	0.961742	5.65327	0.758964	5.80554	0.771038	6.22574	0.766686	8.81758	1.58269	8.96271	1.46037
With Fluconazole (8µg/mL)
	WT-A		WT-B		DROX1-A		DROX1-B		DUPC2-A		DUPC2-B		DROX1 DUPC2-A		DROX1 DUPC2-B
	mean	± SD	mean	± SD	mean	± SD	mean	± SD	mean	± SD	mean	± SD	mean	± SD	mean	± SD
Zymosterol	0.814111	0.11036	0.459737	0.226888	0.851151	0.697223	1.17943	1.54247	0.110276	0.155954	0.274315	0.0873752	3.2393	1.10867	3.37559	1.31448
Ergosterol	71.0096	1.50522	72.4619	1.63529	71.9204	3.09217	73.6598	2.68529	70.2028	3.47086	69.2699	6.36929	64.3461	4.9992	64.1507	4.42607
Ergosta-7,22-dienol	0.599785	0.0680065	0.329214	0.10281	0.0861034	0.0425979	0.0953221	0.0148015	2.77736	0.709988	3.67397	0.638426	0.644276	0.487473	0.457565	0.352555
14 methyl fecosterol	1.46899	0.324981	1.43798	0.267146	1.67873	0.375902	1.71225	0.475327	0.94162	0.314503	1.04201	0.560652	2.00375	0.815963	2.07748	0.462264
14 methyl ergosta-8,24(28)-dien-3-6-diol	2.59614	0.480704	2.93828	0.80183	3.009	1.02652	3.02547	0.570848	2.52581	0.822032	2.37163	0.9481	1.04538	0.203086	1.74785	0.731917
Lanosterol	20.5873	2.47571	19.9435	2.41068	19.5105	1.7396	17.5175	1.06989	21.06	1.90691	20.5112	3.36943	25.4707	4.06295	24.2384	3.48775
TOTAL	97.0759		97.5705		97.0559		97.1897		97.6178		97.143		96.7495		96.0476
Ergosterol (µg / mg dry weight cells)	4.60326	0.60721	4.49568	0.641896	4.92792	0.71167	5.02691	0.568667	4.14456	0.0862809	4.1011	0.0523689	5.9794	0.238167	5.66235	0.300324
