# Supplementary material for: Loss-of-Function ROX1 Mutations Suppress the Fluconazole Susceptibility of upc2AΔ Mutation in Candida glabrata, Implicating Additional Positive Regulators of Ergosterol Biosynthesis
Source: mSphere. 2021 Dec 22;6(6):e00830-21. doi: 10.1128/msphere.00830-21 (PMC8694151; doi:10.1128/msphere.00830-21)
Supplement: TABLE S2 [file msphere.00830-21-st002.xlsx]

## Sheet: Sheet1
Statistical Track	Δupc2a vs. WT: YPD			Δrox1 vs. WT: YPD			Δupc2a Δrox1 vs. WT: YPD			Δupc2a vs. WT: Flu			Δrox1 vs. WT: Flu			Δupc2a/Δrox1 vs. WT: Flu									Biological Replicate
Name	upc2a vs. 2001: growth_Fold change	upc2a vs. 2001: growth_P-value	upc2a vs. 2001: growth_FDR p-value	rox1 vs. 2001: growth_Fold change	rox1 vs. 2001: growth_P-value	rox1 vs. 2001: growth_FDR p-value	upc2arox1 vs. 2001: growth_Fold change	upc2arox1 vs. 2001: growth_P-value	upc2arox1 vs. 2001: growth_FDR p-value	upc2a vs. 2001: FLU_Fold change	upc2a vs. 2001: FLU_P-value	upc2a vs. 2001: FLU_FDR p-value	rox1 vs. 2001: FLU_Fold change	rox1 vs. 2001: FLU_P-value	rox1 vs. 2001: FLU_FDR p-value	upc2arox1 vs. 2001: FLU_Fold change	upc2arox1 vs. 2001: FLU_P-value	upc2arox1 vs. 2001: FLU_FDR p-value	Database ID	Database symbol	Alias	Database object	Description	S.cerevisiae Ortholog	S.cerevisiae Best Hit
CAGL0C04092g	#N/A	#N/A	#N/A	#N/A	#N/A	#N/A	#N/A	#N/A	#N/A	#N/A	#N/A	#N/A	#N/A	#N/A	#N/A	#N/A	#N/A	#N/A	CAL0127496	TRP1	CAGL-IPF913|CAGL-CDS4285.1|CAG58259.1	ORF|Verified	Phosphoribosylanthranilate isomerase involved in tryptophan biosynthesis		TRP1
CAGL0L01023g	-1.03493	0.989107	0.997123	-1.02741	0.990752	0.995729	5.61267	0.328547	0.540286	#N/A	#N/A	#N/A	#N/A	#N/A	#N/A	#N/A	#N/A	#N/A	CAL0135594		CAGL-IPF8894|CAG61788.1	ORF|Uncharacterized	Protein of unknown function
CAGL0B01243g	-60.3352	5.62883e-06	0.000441859	-1.18708	0.795418	0.8833	2.26682	0.213568	0.409422	#N/A	#N/A	#N/A	#N/A	#N/A	#N/A	#N/A	#N/A	#N/A	CAL0127860	MATalpha1	CAGL-IPF3670|CAGL-CDS4513.1|CAG57924.2|MTLalpha1	ORF|Uncharacterized	Alpha-domain mating-type protein alpha1p; expressed in all MTLalpha strains and not in MTLa strains	MATALPHA1
CAGL0L01045g	6.78689	0.286846	0.645952	-1.31603	0.907115	0.95877	-1.26892	0.914479	0.961723	#N/A	#N/A	#N/A	#N/A	#N/A	#N/A	#N/A	#N/A	#N/A	CAL0135302		CAGL-IPF12699|CAG61789.1	ORF|Uncharacterized	Protein of unknown function
CAGL0F09273g	1.06066	0.904985	0.979759	2.53546	0.0310147	0.090529	4.65226	0.000211074	0.00167072	2.02253	0.498093	0.745645	33.8952	0.000159451	0.00204126	20.5732	0.00134824	0.0106204	CAL0131062		CAGL-IPF7754|CAG59295.1	ORF|Uncharacterized	Putative adhesin-like protein; belongs to adhesin cluster V
CAGL0M01870g	1.20046	0.128511	0.443956	4.316	0	0	1.36117	0.00977228	0.0408547	1.66032	0.000154626	0.00246522	17.1133	0	0	6.15177	0	0	CAL0136989		CAGL-IPF6366|CAGL-CDS3459.1|CAG62402.1	ORF|Uncharacterized	Putative zinc finger protein; gene is upregulated in azole-resistant strain		CMR3
CAGL0C05401g	1.51481	0.550251	0.821046	1.87995	0.319205	0.49589	-1.23872	0.757601	0.873478	21.9776	0.123251	0.341005	9.8469	0.260007	0.461638	21.1367	0.130451	0.3475	CAL0127646		CAGL-IPF4080|CAG58315.1	ORF|Uncharacterized	Protein of unknown function
CAGL0C03872g	-1.18409	0.17663	0.51755	13.5256	0	0	6.88704	0	0	-1.71646	0.0704939	0.240628	9.3922	6.09512e-14	6.90565e-12	3.92377	4.64329e-06	8.00178e-05	CAL0127436	TIR3	CAGL-IPF930|CAGL-CDS3965.1|CAG58250.1	ORF|Verified	Putative GPI-linked cell wall protein involved in sterol uptake	TIR3
CAGL0C03938g	-1.25238	0.283374	0.642629	2.52059	6.88225e-07	9.28145e-06	4.32847	8.88178e-16	4.18701e-14	1.70143	0.0269351	0.126153	9.11601	0	0	5.35793	1.15896e-12	6.23381e-11	CAL0127372		CAGL-IPF925|CAGL-CDS1324.1|CAG58253.1	ORF|Uncharacterized	Has domain(s) with predicted transferase activity, transferring glycosyl groups activity and role in protein glycosylation		MNT3
CAGL0C03982g	1.14168	0.273273	0.636078	7.43625	0	0	5.28469	0	0	-1.0002	0.998778	0.999598	9.10357	0	0	5.01199	0	0	CAL0127434		CAGL-IPF920|CAGL-CDS1356.1|CAG58255.1	ORF|Uncharacterized	Has domain(s) with predicted transferase activity, transferring glycosyl groups activity and role in protein glycosylation		MNT3
CAGL0G03377g	-1.61155	0.401191	0.731573	2.24199	0.0670747	0.161276	2.34018	0.0489601	0.143145	5.7658	0.0704037	0.240628	8.82192	0.0226255	0.0868349	15.9216	0.0036036	0.02343	CAL0137747		CAGL-IPF3629|CAGL-CDS4290.1|CAG59437.1	ORF|Uncharacterized	Ortholog(s) have role in homologous chromosome segregation, meiotic chromosome segregation, meiotic sister chromatid cohesion involved in meiosis I and monopolar spindle attachment to meiosis I kinetochore, more	MAM1
CAGL0H09614g	1.11458	0.41788	0.744995	3.04556	0	0	3.64562	0	0	-10.0383	2.77359e-11	2.54644e-09	7.89004	2.02187e-09	1.10994e-07	-2.45036	0.00942542	0.0522264	CAL0131934		CAGL-IPF62|CAGL-CDS4108.1|CAG60149.1	ORF|Verified	Putative GPI-linked cell wall protein	TIR1
CAGL0C03916g	1.1409	0.280464	0.639843	7.79737	0	0	4.65604	0	0	-1.20642	0.105829	0.310348	6.92192	0	0	3.42551	0	0	CAL0127222		CAGL-IPF926|CAGL-CDS1359.1|CAG58252.1	ORF|Verified	Has domain(s) with predicted transferase activity, transferring glycosyl groups activity and role in protein glycosylation		MNT3
CAGL0M06897g	1.1101	0.317387	0.670389	6.3953	0	0	7.1477	0	0	2.2038	2.29241e-08	9.92447e-07	6.66445	0	0	7.07727	0	0	CAL0137099		CAGL-IPF6186|CAGL-CDS4021.1|CAG62623.1	ORF|Uncharacterized	Ortholog of S. cerevisiae : EFM6 and Saccharomyces cerevisiae S288C : YNL024C	EFM6
CAGL0H04015g	1.37911	0.225362	0.583596	1.17664	0.534779	0.692121	1.627	0.0563572	0.159265	4.12568	0.00472809	0.0369165	6.54553	0.00014093	0.00185756	4.93845	0.00162999	0.0124503	CAL0130250		CAGL-IPF1881|CAGL-CDS3412.1|CAG59902.1	ORF|Uncharacterized	Protein of unknown function
CAGL0J00363g	-1.24688	0.172319	0.510565	2.08489	4.35639e-06	4.75543e-05	4.23019	0	0	2.7877	1.75919e-05	0.000374707	6.27604	1.33227e-14	1.77358e-12	19.9893	0	0	CAL0133084		CAGL-IPF7808|CAGL-CDS2085.1|CAG60674.1	ORF|Uncharacterized	Putative protein of major facilitator superfamily; gene is downregulated in azole-resistant strain	YHK8
CAGL0B05093g	1.94105	3.78204e-06	0.000330278	4.89833	0	0	4.12392	0	0	2.61643	1.33379e-10	1.07612e-08	6.09407	0	0	5.90371	0	0	CAL0127924	AWP9	CAGL-IPF647|CAGL0B05071g|CAGL-IPF16527|CAGL-IPF10478|CAGL0B05104g|CAGL-IPF10477|CAGL0B05115g	pseudogene	Putative adhesin-like protein; GPI-anchored; belongs to adhesin cluster V; ORF appears artificially broken into fragments due to sequencing errors but the gene is likely protein-coding based on mass spectrometry data
CAGL0C03960g	1.13977	0.503246	0.790525	2.96828	1.91292e-09	5.33514e-08	6.90019	0	0	2.101	0.00567034	0.0425875	5.92842	1.48104e-11	1.21331e-09	7.33884	4.58522e-14	2.80647e-12	CAL0127416		CAGL-IPF922|CAGL-CDS1387.1|CAG58254.1	ORF|Uncharacterized	Has domain(s) with predicted transferase activity, transferring glycosyl groups activity and role in protein glycosylation		MNT3
CAGL0F00891g	-1.10808	0.716741	0.904972	2.48406	0.000259413	0.00165695	3.5319	2.18097e-07	3.55291e-06	1.40919	0.394243	0.66477	5.34812	1.24976e-05	0.000273866	6.93193	4.90112e-07	1.11057e-05	CAL0131250		CAGL-IPF3753|CAGL-CDS2939.1|CAG58936.1	ORF|Uncharacterized	Ortholog(s) have role in ascospore wall assembly and ascospore wall, ascus lipid droplet, prospore membrane localization	LDS2
CAGL0G10219g	2.67841	2.17604e-14	2.31835e-11	2.26142	2.25527e-10	7.95616e-09	5.46099	0	0	2.90095	1.32672e-12	1.56995e-10	5.01815	0	0	8.06655	0	0	CAL0130799	AWP12	CAGL-IPF1499|CAGL-CDS0451.1|CAG59732.1	ORF|Verified	Adhesin-like protein with 5 tandem repeats; belongs to adhesin cluster VII; predicted GPI-anchor; similarity to S. cerevisiae flocculins, cell wall proteins that mediate adhesion
CAGL0M12100g	1.21107	0.241759	0.602504	2.24064	2.71779e-07	3.98834e-06	3.81915	0	0	1.08718	0.75038	0.900569	4.81998	5.31111e-10	3.40743e-08	8.43946	0	0	CAL0136239		CAGL-IPF6309|CAGL-CDS3372.1|CAG62848.1	ORF|Uncharacterized	Has domain(s) with predicted protein dimerization activity		TYE7
CAGL0J01463g	1.11234	0.403212	0.732203	3.4148	0	0	3.71935	0	0	1.43206	0.0534756	0.202675	4.46406	3.33067e-16	4.92661e-14	6.44589	0	0	CAL0133730		CAGL-IPF7854|CAGL-CDS3992.1|CAG60722.1|CWP1.3	ORF|Verified	Putative GPI-linked cell wall protein		CWP1
CAGL0G09086g	1.08986	0.822683	0.946121	1.14572	0.712155	0.823275	1.28222	0.488317	0.682456	2.85787	0.0756829	0.24989	4.42525	0.00999067	0.0481958	5.41057	0.00379765	0.0244995	CAL0130624		CAGL-IPF1585|CAGL-CDS4664.1|CAG59683.1	ORF|Uncharacterized	Protein of unknown function
CAGL0F01485g	-1.11154	0.459202	0.770172	2.21539	1.26746e-08	2.76712e-07	2.22847	9.25183e-09	1.92518e-07	-3.68873	2.69422e-06	7.17335e-05	4.2867	1.51456e-07	5.93017e-06	-2.36712	0.00194755	0.0144439	CAL0130970	TIR2	CAGL-IPF9637|CAGL-CDS3275.1|CAG58960.1	ORF|Verified	Putative GPI-linked cell wall mannoprotein of the Srp1p/Tip1p family	TIR4
CAGL0D01694g	1.25066	0.504429	0.791114	1.99442	0.0258857	0.078933	4.69667	1.6323e-07	2.71726e-06	1.11887	0.700228	0.87113	4.14591	4.05709e-07	1.45973e-05	2.12879	0.00872006	0.0489297	CAL0128297		CAGL-IPF4796|CAGL-CDS2541.1|CAG58400.1	ORF|Uncharacterized	Ortholog(s) have MAP kinase activity and role in ascospore wall assembly, negative regulation of sporulation resulting in formation of a cellular spore, protein autophosphorylation, protein phosphorylation	SMK1
CAGL0D02640g	1.39736	0.0310431	0.203403	2.29568	7.39087e-08	1.28664e-06	4.82114	0	0	1.89459	0.0493407	0.193475	4.02076	1.85029e-05	0.000374631	6.34493	1.29876e-08	3.88533e-07	CAL0128187		CAGL-IPF16502|CAG58441.1	ORF|Uncharacterized	Has domain(s) with predicted transmembrane transporter activity, role in transmembrane transport and integral component of membrane, membrane localization		HXT2
CAGL0A00759s	4.0421	0.455461	0.768221	-1.23136	0.928992	0.969559	-1.20015	0.933848	0.971136	#N/A	#N/A	#N/A	#N/A	#N/A	#N/A	#N/A	#N/A	#N/A	CAL0137785	Cen0A		centromere	Centromere, chromosome A
CAGL0F01419g	-1.09776	0.386416	0.721406	3.42046	0	0	3.67694	0	0	-2.09538	1.11253e-08	5.24268e-07	3.9987	0	0	1.66381	7.86356e-05	0.000969293	CAL0129966	AUS1	CAGL-IPF9584|CAGL-CDS0146.1|CAG58957.1	ORF|Verified	ATP-binding cassette transporter involved in sterol uptake	AUS1
CAGL0L02937g	1.22671	0.935318	0.988049	1.11798	0.961922	0.984483	5.26763	0.347802	0.559697	1.09836	0.969993	0.990643	3.90859	0.530018	0.713975	1.37121	0.904835	0.974762	CAL0135520	HIS3	CAGL-IPF2752|CAGL-CDS4354.1|CAG61869.1	ORF|Verified	Putative imidazoleglycerol-phosphate dehydratase	HIS3
CAGL0D02662g	-1.38002	0.205108	0.559165	2.19459	0.00189411	0.00913255	4.55239	2.03064e-09	4.62274e-08	1.5894	0.367977	0.640981	3.877	0.00845372	0.042388	6.22857	0.000378341	0.00364976	CAL0128413		CAGL-IPF4871|CAGL-CDS1699.1|CAG58442.1	ORF|Uncharacterized	Has domain(s) with predicted transmembrane transporter activity, role in transmembrane transport and integral component of membrane, membrane localization		HXT2
CAGL0M03421g	-1.24456	0.699234	0.896671	1.21863	0.690896	0.806752	-1.39011	0.525127	0.71361	6.78302	0.0530647	0.201691	3.86295	0.181575	0.371264	4.19873	0.164112	0.402903	CAL0136935		CAGL-IPF6815|CAGL-CDS4257.1|CAG62472.1	ORF|Uncharacterized	Protein of unknown function
CAGL0B01012g	1.07351	0.668204	0.883019	1.60829	0.0033052	0.014539	3.30632	6.73905e-14	2.54602e-12	-1.11101	0.604195	0.813692	3.48332	6.77373e-10	4.1942e-08	4.04457	4.94893e-12	2.4401e-10	CAL0127012		CAGL-IPF3653|CAGL-CDS1379.1|CAG57915.1	ORF|Uncharacterized	Ortholog(s) have L-proline transmembrane transporter activity, amino acid transmembrane transporter activity, role in amino acid transport, transmembrane transport and plasma membrane localization	AGP1
CAGL0C02629g	2.17644	0.0246555	0.174191	2.16661	0.0214803	0.0679486	1.58915	0.170519	0.352526	3.14722	0.00564671	0.04247	3.45575	0.0026482	0.0178728	1.63864	0.265556	0.536654	CAL0127400		CAGL-IPF1030|CAGL-CDS3151.1|CAG58197.1	ORF|Uncharacterized	Ortholog(s) have SUMO transferase activity, chromatin binding activity and role in homologous chromosome pairing at meiosis, protein sumoylation, reciprocal meiotic recombination, synaptonemal complex assembly	CST9
CAGL0B01875g	1.43358	0.0131923	0.115277	6.25655	0	0	1.52687	0.0034609	0.017311	-1.57987	0.00202006	0.0199941	3.44328	1.11022e-16	1.68913e-14	1.24481	0.138972	0.363648	CAL0126970		CAGL-IPF14826|CAR57999.1	ORF|Uncharacterized	Ortholog(s) have mitochondrial inner membrane, mitochondrial respirasome, mitochondrial respiratory chain complex IV localization	COX26
CAGL0H02145g	1.06139	0.48746	0.78346	2.68971	0	0	2.44315	0	0	1.13053	0.20985	0.465798	3.40696	0	0	1.81333	1.15257e-09	4.20583e-08	CAL0131488		CAGL-IPF5859|CAGL-CDS1358.1|CAG59821.1	ORF|Uncharacterized	Ortholog(s) have DNA-binding transcription factor activity	STE12
CAGL0M13387g	2.57482	0.00818556	0.085499	2.01256	0.0488244	0.127431	3.48661	0.000235748	0.0018441	3.70108	0.0268479	0.125961	3.34904	0.0410789	0.134612	9.71086	9.50497e-05	0.0011323	CAL0136425		CAGL-IPF6081|CAGL-CDS3933.1|CAG62905.1	ORF|Uncharacterized	Ortholog(s) have role in ascospore wall assembly	PFS1
CAGL0F04543g	1.25316	0.620218	0.860616	1.39996	0.43505	0.608271	-1.0662	0.883693	0.945612	8.383	0.0267549	0.125746	3.33629	0.224458	0.423542	5.40016	0.0884165	0.267255	CAL0131136		CAGL-IPF11149|CAGL-CDS5643.1|CAG59093.1	ORF|Uncharacterized	Protein of unknown function
CAGL0H10626g	1.6746	1.33692e-06	0.000169566	3.4687	0	0	2.75995	0	0	1.50205	0.000507907	0.00648586	3.10669	0	0	3.13138	0	0	CAL0131554	AWP13	CAGL-IPF8809|CAG60193.1	ORF|Verified	Predicted cell wall adhesin with a role in adhesion; belongs to adhesin cluster III; predicted GPI anchor; contains tandem repeats
CAGL0L03828g	1.32105	0.00857286	0.0881614	1.30359	0.0121915	0.0431235	2.45798	0	0	-1.75752	3.64029e-06	9.23074e-05	3.09123	0	0	1.88391	1.92627e-07	4.77089e-06	CAL0135972		CAGL-IPF2677|CAGL-CDS5161.1|CAG61910.1	ORF|Uncharacterized	Ortholog(s) have electron transfer activity, role in sterol biosynthetic process and endoplasmic reticulum membrane localization	CYB5
CAGL0H07469g	1.01696	0.922943	0.98296	2.84838	4.91731e-10	1.63716e-08	1.36487	0.0665269	0.180903	3.69774	5.33058e-08	2.1504e-06	3.06038	3.28584e-06	9.31283e-05	2.06313	0.00262942	0.0183028	CAL0131636		CAGL-IPF223|CAGL-CDS4194.1|CAG60055.1	ORF|Uncharacterized	Putative adhesin-like protein	ICS2
CAGL0L12122g	1.31161	0.36552	0.707732	2.34284	0.00299644	0.0134393	3.31567	2.26076e-05	0.000236602	2.05095	0.0527006	0.200881	2.92962	0.00346168	0.0218833	2.02774	0.0591734	0.203289	CAL0135810		CAGL-IPF8325|CAGL-CDS3897.1|CAG62269.1	ORF|Uncharacterized	Ortholog(s) have role in ascospore formation	ISC10
CAGL0I00110g	-1.10068	0.242924	0.603009	1.74314	8.57725e-12	4.31047e-10	1.17356	0.0494362	0.143905	-1.07875	0.545111	0.776293	2.87101	0	0	2.04964	8.91637e-09	2.74449e-07	CAL0129521		CAGL-IPF11079|CAGL0I00132g|CAGL-IPF14472|CAGL0I00154g|CAGL-IPF14474|CAGL-IPF1983|CAGL0I00176g	pseudogene	Putative adhesin-like with multiple tandem repeats; ORF appears artificially broken into fragments due to sequencing errors; belongs to adhesin cluster III; predicted GPI-anchor
CAGL0M00704g	-1.30607	0.373439	0.710658	1.0305	0.915437	0.963365	1.75171	0.0393898	0.121711	1.90859	0.0754196	0.249766	2.86518	0.00305781	0.0199899	2.42878	0.0156264	0.0773331	CAL0136921		CAGL-IPF5438|CAGL-CDS3700.1|CAG62352.1	ORF|Uncharacterized	Protein of unknown function
CAGL0M03003g	1.30561	0.0200564	0.152856	2.3783	2.06501e-14	1.74608e-12	2.66303	0	0	1.61318	0.00014971	0.00241578	2.82669	1.11022e-16	1.68913e-14	4.19963	0	0	CAL0137021		CAGL-IPF6573|CAGL-CDS1726.1|CAG62453.1	ORF|Uncharacterized	Ortholog(s) have role in borate transmembrane transport	YMR279C
CAGL0I10200g	1.3233	0.019357	0.148794	2.83847	0	0	1.0962	0.44109	0.64351	1.21698	0.16656	0.406472	2.75445	7.27418e-13	7.17315e-11	1.2833	0.0799175	0.247996	CAL0132352	PWP3	Cagl0I.mRNA.at.527.p|CAR58037.1|CAGL0I10219g	ORF|Uncharacterized	Protein with tandem repeats; putative adhesin-like protein; belongs to adhesin cluster II		FLO1
CAGL0L00157g	-1.68372	0.000407812	0.0112662	1.72989	5.12788e-05	0.000405285	2.0303	1.25372e-07	2.13373e-06	-1.04516	0.89387	0.963269	2.70112	0.00145919	0.0118629	7.40882	7.50606e-11	3.14723e-09	CAL0136182		Cagl0L.mRNA.at.518.m|CAR58057.1|CAGL0L00154g	ORF|Uncharacterized	Putative adhesin-like protein; multiple tandem repeats; predicted GPI-anchor; belongs to adhesin cluster III
CAGL0M10219g	-1.26867	0.0603699	0.297252	1.84944	1.05948e-06	1.36655e-05	2.6471	1.03251e-14	4.2637e-13	-1.18336	0.155011	0.389723	2.69852	0	0	2.01608	3.00191e-09	1.02469e-07	CAL0137027		CAGL-IPF8367|CAGL-CDS2784.1|CAG62769.1	ORF|Uncharacterized	Putative ceramide synthase component; gene is upregulated in azole-resistant strain	LAC1
CAGL0L12100g	1.30278	0.546303	0.818379	1.86992	0.121779	0.251375	4.58911	5.91255e-05	0.00054586	1.64442	0.179227	0.423794	2.67477	0.00602125	0.033434	5.90126	4.71894e-07	1.07847e-05	CAL0135436		CAGL-IPF8326|CAGL-CDS3298.1|CAG62268.1	ORF|Uncharacterized	Ortholog(s) have ATP binding, ATPase activity, ATPase inhibitor activity, DNA-dependent ATPase activity, Swi5-Sfr1 complex binding, double-stranded DNA binding and recombinase activity, more	DMC1
CAGL0D02728g	1.09401	0.253983	0.61534	3.7606	0	0	2.94879	0	0	-1.01459	0.880203	0.959092	2.66276	0	0	2.27831	0	0	CAL0128039		CAGL-IPF8633|CAGL-CDS3532.1|CAG58445.1	ORF|Uncharacterized	Has domain(s) with predicted intramolecular lyase activity	AIM46
CAGL0I03586g	-1.13087	0.532738	0.808562	1.27016	0.209767	0.372352	2.15888	3.92509e-05	0.00038365	1.2752	0.332628	0.609094	2.66059	8.36475e-05	0.00124073	2.48781	0.000264567	0.00269889	CAL0132294		CAGL-IPF7375|CAGL-CDS0653.1|CAG60341.1	ORF|Uncharacterized	Ortholog(s) have D-loop DNA binding, Y-form DNA binding, double-stranded DNA binding, four-way junction DNA binding activity, role in reciprocal meiotic recombination and MutSgamma complex, nuclear chromosome localization	MSH5
CAGL0F04521g	1.08408	0.469349	0.776445	-1.10792	0.358037	0.534433	-1.53317	0.000127686	0.00106445	1.53762	0.00179116	0.018237	2.59495	3.92086e-12	3.42272e-10	1.5295	0.00209887	0.0153946	CAL0129414		CAGL-IPF1674|CAGL-CDS3710.1|CAG59092.1	ORF|Uncharacterized	Ortholog of S. cerevisiae : ECM13 and Saccharomyces cerevisiae S288C : YBL043W	ECM13
CAGL0I00902g	1.0732	0.361256	0.704397	1.18376	0.0288453	0.085891	-2.83298	0	0	-1.09852	0.389073	0.659814	2.59079	0	0	-1.75291	3.16374e-07	7.48752e-06	CAL0132656		CAGL-IPF2032|CAGL-CDS1675.1|CAG60230.1	ORF|Uncharacterized	Has domain(s) with predicted DNA-binding transcription factor activity, sequence-specific DNA binding, zinc ion binding activity and role in regulation of transcription, DNA-templated	GAT2
CAGL0J11990g	1.10686	0.340354	0.689819	1.73506	2.24583e-07	3.35113e-06	-1.13945	0.220049	0.418047	-1.09717	0.436526	0.701842	2.59053	1.33227e-15	1.91739e-13	-1.11381	0.365957	0.647114	CAL0133214	AWP4	CAGL-IPF16343|CAGL0J12001g|CAGL-IPF8927|CAGL0J12023g|CAGL-IPF10264|CAGL0J12045g|CAGL-IPF13905|CAGL-IPF10262|CAGL0J12056g	ORF|Verified	Putative adhesin-like protein with internal repeats; identified in cell wall extracts by mass spectrometry; ORF appears artificially broken into fragments due to sequencing errors; belongs to adhesin cluster V; predicted GPI anchor
CAGL0I10147g	1.1165	0.221753	0.578492	2.1233	1.11022e-16	1.13734e-14	-1.13394	0.163122	0.342916	1.38373	0.00318532	0.0280825	2.58479	0	0	-1.293	0.0198718	0.0925769	CAL0132166	PWP1	Cagl0I.mRNA.at.526.m|CAR58036.1|CAGL0I10197g	ORF|Uncharacterized	Protein with 32 tandem repeats; putative adhesin-like protein; belongs to adhesin cluster II		FLO1
CAGL0J09042g	1.07621	0.852342	0.959275	1.02492	0.948436	0.978184	1.97252	0.0553717	0.157117	1.06471	0.877084	0.958947	2.56351	0.0136335	0.0603477	1.81997	0.134222	0.354706	CAL0133302		CAGL-IPF6980|CAGL-CDS3044.1|CAG61053.1	ORF|Uncharacterized	Ortholog(s) have dehydrodolichyl diphosphate synthase activity, role in dolichol biosynthetic process, protein glycosylation and dehydrodolichyl diphosphate synthase complex, endoplasmic reticulum, lipid droplet localization	NUS1
CAGL0M11044g	-1.02983	0.936371	0.988049	1.04268	0.90525	0.957179	3.97604	1.87298e-05	0.000201562	1.60495	0.166987	0.406641	2.5471	0.00529633	0.0304897	3.20535	0.000558967	0.00509675	CAL0137395		CAGL-IPF8844|CAGL-CDS2912.1|CAG62801.1	ORF|Uncharacterized	Ortholog(s) have cyclin-dependent protein serine/threonine kinase regulator activity	CLB1
CAGL0F04125g	1.01732	0.847366	0.956947	1.6565	1.35581e-08	2.90056e-07	1.42948	5.78473e-05	0.000536851	1.01481	0.890335	0.963037	2.53282	0	0	1.83145	1.36597e-08	3.99659e-07	CAL0131338		CAGL-IPF1707|CAGL-CDS2731.1|CAG59074.1	ORF|Uncharacterized	Ortholog of S. cerevisiae : YBL029W, C. albicans SC5314 : C1_13600W_A, C. parapsilosis CDC317 : CPAR2_201430, C. auris B8441 : B9J08_000642 and Candida tenuis NRRL Y-1498 : CANTEDRAFT_136724	YBL029W
CAGL0K12100g	1.73996	4.44294e-08	1.0758e-05	3.41625	0	0	2.03928	1.87506e-12	6.12787e-11	-2.09463	1.26623e-09	7.40952e-08	2.51553	3.53051e-14	4.17777e-12	1.01891	0.877754	0.96571	CAL0133797		CAGL-IPF4656|CAGL-CDS3346.1|CAG61704.1	ORF|Verified	Putative coproporphyrinogen III oxidase; protein differentially expressed in azole resistant strain	HEM13
CAGL0B02079g	1.0927	0.616621	0.857859	2.44586	7.86921e-08	1.35223e-06	4.44137	0	0	1.12601	0.587295	0.801063	2.47872	2.46586e-05	0.000455927	2.74239	3.06198e-06	5.40778e-05	CAL0127892		CAGL-IPF5220|CAGL-CDS1375.1|CAG57960.1	ORF|Uncharacterized	Ortholog(s) have azole transmembrane transporter activity, role in asperfuranone biosynthetic process, azole transmembrane transport and plasma membrane localization	AZR1
CAGL0M11000g	2.2866	1.45659e-07	3.10371e-05	5.00158	0	0	-1.18754	0.274981	0.480061	4.31964	0	0	2.45813	1.04339e-12	1.00915e-10	2.09809	4.5028e-09	1.48009e-07	CAL0136975		CAGL-IPF16008|CAR58079.1	ORF|Verified	Ortholog(s) have cytosol localization	EGO4
CAGL0D00946g	1.22085	0.0751796	0.338923	3.97222	0	0	3.82058	0	0	-1.0707	0.586638	0.800859	2.45798	6.23057e-13	6.25996e-11	2.75091	5.55112e-16	4.92661e-14	CAL0128139		CAGL-IPF2620|CAGL-CDS2660.1|CAG58366.1	ORF|Uncharacterized	Putative phosphatidylinositol transfer protein; gene is upregulated in azole-resistant strain		CSR1
CAGL0C04213g	-1.68395	0.204636	0.55845	-1.31592	0.469838	0.636204	1.04836	0.896182	0.953077	1.97573	0.157307	0.392961	2.4508	0.0581647	0.17112	2.07607	0.141157	0.367559	CAL0127498		CAGL-IPF907|CAGL-CDS4156.1|CAG58265.1	ORF|Uncharacterized	Ortholog(s) have role in chitin localization, vesicle-mediated transport and integral component of endoplasmic reticulum membrane localization	RCR1
CAGL0H09592g	-3.34637	1.0103e-14	1.34547e-11	2.19276	1.67622e-07	2.5957e-06	2.70177	3.27569e-11	9.01586e-10	-12.5625	0	0	2.44841	0.00017967	0.00224587	-1.57457	0.0578601	0.200328	CAL0131672		CAGL-IPF65|CAGL-CDS4109.1|CAG60148.1	ORF|Uncharacterized	Putative GPI-linked cell wall protein		TIR1
CAGL0H09482g	-1.54876	0.402733	0.731954	2.21566	0.0490394	0.127805	4.39498	0.000104813	0.000896213	-1.12359	0.817377	0.933127	2.44213	0.0547262	0.163809	2.07186	0.130894	0.348073	CAL0131708		CAGL-IPF71|CAG60144.1	ORF|Uncharacterized	Protein of unknown function
CAGL0G06160g	1.3193	0.458284	0.769746	1.30131	0.473325	0.638569	1.77806	0.110087	0.260291	2.31871	0.00293094	0.0262307	2.41815	0.00173634	0.0134011	1.15436	0.636435	0.85023	CAL0130747		CAGL-IPF3448|CAGL-CDS5647.1|CAG59557.1	ORF|Uncharacterized	Protein of unknown function
CAGL0M10153g	1.07705	0.655704	0.877307	1.6539	0.00143586	0.00725695	1.88637	4.44491e-05	0.000427401	1.97803	0.0107249	0.0665764	2.39291	0.00107417	0.00964576	1.42227	0.191613	0.440674	CAL0137339		CAGL-IPF8372|CAGL-CDS0654.1|CAG62766.1	ORF|Uncharacterized	Ortholog(s) have protein serine/threonine kinase activity		STE20
CAGL0M06281g	-1.08616	0.726742	0.909409	1.68286	0.0186376	0.0606397	1.68247	0.017581	0.065722	1.27527	0.464356	0.721776	2.37468	0.00781299	0.0403138	2.25405	0.013692	0.0697703	CAL0137077	DTR1	CAGL-IPF6139|CAGL-CDS1824.1|CAG62596.1	ORF|Verified	Acetate exporter in the plasma membrane, required for virulence in Galleria mellonella model	DTR1
CAGL0H08712g	1.08931	0.40253	0.731835	1.90128	2.68053e-10	9.39419e-09	1.42051	0.000560706	0.00377609	-1.88409	2.20788e-07	7.83797e-06	2.34826	2.59281e-12	2.30112e-10	-1.06027	0.631991	0.847268	CAL0131598		CAGL-IPF131|CAGL-CDS2730.1|CAG60110.1	ORF|Uncharacterized	Has domain(s) with predicted phosphatidylinositol binding activity and role in cell communication
CAGL0G09108g	-1.3419	0.369334	0.709836	-1.01181	0.970233	0.988417	1.31256	0.377609	0.588853	1.10932	0.749628	0.900061	2.33827	0.00685605	0.0363269	2.12889	0.0182621	0.0869817	CAL0129764		CAGL-IPF1584|CAGL-CDS3186.1|CAG59684.1	ORF|Uncharacterized	Ortholog of S. cerevisiae : YPL199C, C. albicans SC5314 : C2_06920C_A, C. dubliniensis CD36 : Cd36_21210, C. parapsilosis CDC317 : CPAR2_406880 and C. auris B8441 : B9J08_004580	YPL199C
CAGL0K03355g	1.68337	0.0363541	0.223883	2.35333	0.000357017	0.00219652	2.35032	0.000323875	0.00238958	1.67841	0.0789266	0.257212	2.32814	0.00377263	0.0234688	1.70038	0.0756708	0.239978	CAL0133987		CAGL-IPF2197|CAGL-CDS3221.1|CAG61331.1	ORF|Uncharacterized	Ortholog(s) have dehydrodolichyl diphosphate synthase activity, prenyltransferase activity, role in dolichol biosynthetic process, protein glycosylation and dehydrodolichyl diphosphate synthase complex, lipid droplet localization	SRT1
CAGL0K10164g	1.65223	1.60016e-06	0.000189423	1.9157	5.15871e-10	1.70686e-08	-2.34696	3.33067e-16	1.64282e-14	-1.33566	0.0153399	0.0848236	2.30982	2.30538e-12	2.11658e-10	-1.86614	1.76268e-07	4.3861e-06	CAL0133851		CAGL-IPF3204|CAGL-CDS4275.1|CAG61624.1	ORF|Uncharacterized	Predicted GPI-linked protein; putative adhesin-like protein	SED1
CAGL0K04279g	1.32558	5.02985e-05	0.00229009	2.63427	0	0	3.23574	0	0	-1.08738	0.485806	0.737575	2.29829	4.32543e-12	3.71499e-10	3.50362	0	0	CAL0134775	SCM4	CAGL-IPF2125|CAGL-CDS4565.1|CAG61372.1	ORF|Uncharacterized	Ortholog of S. cerevisiae : SCM4 and Saccharomyces cerevisiae S288C : YGR049W	SCM4
CAGL0J11550g	1.82293	4.826e-06	0.000401689	9.13671	0	0	2.03967	4.22993e-08	7.74324e-07	1.20184	0.223137	0.485137	2.28815	3.39104e-08	1.51742e-06	1.97499	6.3192e-06	0.000104502	CAL0133646		CAGL-IPF2917|CAGL-CDS2809.1|CAG61166.1	ORF|Uncharacterized	Ortholog of S. cerevisiae : YNL195C and Saccharomyces cerevisiae S288C : YNL195C	YNL195C
CAGL0K05687g	1.43962	0.00504945	0.0630008	3.21149	0	0	1.32353	0.0304598	0.100284	1.56873	0.000581735	0.00718733	2.26045	4.20279e-10	2.79748e-08	1.93883	4.40075e-07	1.01887e-05	CAL0134121		CAGL-IPF3947|CAGL-CDS2836.1|CAG61434.1	ORF|Uncharacterized	Has domain(s) with predicted FMN binding, catalytic activity, oxidoreductase activity		OYE2
CAGL0I02552g	-1.03296	0.716383	0.904972	2.53634	0	0	2.06852	3.33067e-16	1.64282e-14	1.38353	0.00215923	0.0210368	2.22701	3.69704e-14	4.27973e-12	2.77575	0	0	CAL0132714	STB5	CAGL-IPF8067|CAGL-CDS0443.1|CAG60300.1|ZCF24	ORF|Verified	Predicted sequence-specific DNA binding transcription factor, negative regulator of azole resistance; acts as transcriptional repressor of ATP-binding Cassette (ABC) transporter genes	STB5
CAGL0M13365g	1.81428	1.23378e-05	0.000764226	2.42502	5.65028e-11	2.21316e-09	2.07174	6.97552e-08	1.24276e-06	1.99818	1.60252e-05	0.000345483	2.21934	6.50043e-07	2.27729e-05	1.96726	2.67646e-05	0.000380057	CAL0136559		CAGL-IPF6082|CAGL-CDS1382.1|CAG62904.1	ORF|Uncharacterized	Ortholog(s) have role in ascospore wall assembly, ascospore-type prospore membrane formation and prospore membrane, prospore membrane leading edge localization	SSP1
CAGL0B03223g	-1.85074	0.26983	0.633487	-1.07151	0.882182	0.941194	1.60872	0.264028	0.469451	-1.45451	0.46546	0.722463	2.21455	0.0812433	0.217507	1.52491	0.385662	0.666986	CAL0126974		CAGL-IPF794|CAG58011.1	ORF|Uncharacterized	Protein of unknown function
CAGL0M09042g	-1.35961	0.345613	0.692917	1.14445	0.664469	0.786231	1.67414	0.0912171	0.226745	1.1589	0.638396	0.832793	2.18895	0.010122	0.048646	3.76187	1.27768e-05	0.000201291	CAL0136685		CAGL-IPF8179|CAGL-CDS2379.1|CAG62714.1	ORF|Uncharacterized	Ortholog(s) have transcription factor binding activity and role in positive regulation of transcription by RNA polymerase II, pseudohyphal growth, regulation of meiotic nuclear division, regulation of transcription by RNA polymerase II	IME1
CAGL0F03399g	1.0726	0.312812	0.667494	1.59401	1.79281e-11	8.16265e-10	1.1192	0.104506	0.25025	-1.50374	0.00047865	0.00624709	2.16293	3.94483e-11	2.95863e-09	1.23622	0.0694348	0.226834	CAL0131212	SCS7	CAGL-IPF1765|CAGL-CDS2894.1|CAG59041.1	ORF|Uncharacterized	Ortholog(s) have fatty acid alpha-hydroxylase activity and role in inositol phosphoceramide metabolic process, mannosyl-inositol phosphorylceramide metabolic process	SCS7
CAGL0C04004g	1.10087	0.316238	0.669289	1.83659	1.61358e-10	5.76884e-09	2.31963	0	0	1.30464	0.0224341	0.111421	2.16123	3.33051e-11	2.53357e-09	1.83985	1.66174e-07	4.15436e-06	CAL0127244		CAGL-IPF919|CAGL-CDS1340.1|CAG58256.1	ORF|Uncharacterized	Has domain(s) with predicted transferase activity, transferring glycosyl groups activity and role in protein glycosylation		MNT3
CAGL0I08151g	1.28715	0.0650125	0.310602	1.60114	0.000507397	0.00291319	1.09895	0.486798	0.681696	1.38978	0.0142586	0.0805163	2.14162	1.24808e-08	5.88145e-07	1.07993	0.570339	0.812187	CAL0129648		CAGL-IPF4328|CAGL-CDS2883.1|CAG60540.1	ORF|Uncharacterized	Protein of unknown function
CAGL0D03608g	1.32321	0.320042	0.67311	1.52651	0.115831	0.241898	1.92545	0.0120513	0.0487823	1.57778	0.116658	0.329376	2.14062	0.00762669	0.039583	2.88918	0.000217876	0.00227935	CAL0128051		CAGL-IPF4739|CAGL-CDS2467.1|CAG58483.1	ORF|Uncharacterized	Has domain(s) with predicted DNA-binding transcription factor activity, sequence-specific DNA binding, zinc ion binding activity and role in regulation of transcription, DNA-templated		GAT2
CAGL0K10868g	1.60899	2.22101e-06	0.000237192	1.8111	3.41275e-09	8.69143e-08	1.6298	1.16855e-06	1.60849e-05	-1.16296	0.219947	0.480599	2.12747	8.44107e-10	5.16652e-08	2.29761	1.36924e-11	6.23179e-10	CAL0134111	CTA1	CAGL-IPF3249|CAGL-CDS2032.1|CAG61651.1	ORF|Verified	Putative catalase A; gene is downregulated in azole-resistant strain; regulated by oxidative stress and glucose starvation; protein abundance increased in ace2 mutant cells		CTA1
CAGL0G05984g	1.12697	0.433588	0.757051	1.60294	0.00157712	0.00785172	2.11841	3.89235e-07	5.97538e-06	1.26294	0.189355	0.437448	2.11469	2.24143e-05	0.000421754	1.50096	0.022852	0.103037	CAL0130837		CAGL-IPF3458|CAGL-CDS2642.1|CAG59549.1	ORF|Uncharacterized	Ortholog(s) have role in ascospore wall assembly	SPS100
CAGL0K10428g	-1.47446	0.249691	0.611542	1.22509	0.508156	0.670203	1.54958	0.142536	0.311822	1.87388	0.0233828	0.114548	2.1092	0.00663262	0.0355524	1.9493	0.0185708	0.08798	CAL0133855		CAGL-IPF3221|CAGL-CDS4547.1|CAG61636.1	ORF|Uncharacterized	Ortholog(s) have enzyme inhibitor activity and role in negative regulation of glycogen catabolic process	IGD1
CAGL0K04301g	1.13908	0.299825	0.656764	1.12333	0.35411	0.531066	-5.14085	0	0	1.62102	0.00134892	0.0143948	2.10623	7.47831e-07	2.56916e-05	-1.66681	0.000807113	0.00695449	CAL0134307		CAGL-IPF2122|CAGL-CDS3113.1|CAG61373.1	ORF|Uncharacterized	Putative mitochondrial Ser/Thr protein kinase; gene is upregulated in azole-resistant strain	FMP48
CAGL0D05456g	-1.26254	0.343471	0.691747	2.53223	3.13109e-05	0.000264331	2.16919	0.000500682	0.00344591	1.15339	0.597183	0.808337	2.10401	0.00474292	0.0279087	3.00028	3.12907e-05	0.000435047	CAL0128499		CAGL-IPF4918|CAGL-CDS4378.1|CAG58557.1	ORF|Uncharacterized	Protein of unknown function
CAGL0L06512g	1.58682	0.00220805	0.0351113	3.10232	2.77556e-14	2.31022e-12	2.35893	8.1278e-09	1.7046e-07	1.39254	0.0213768	0.107591	2.104	2.12855e-07	8.0961e-06	1.48301	0.00636939	0.0375188	CAL0134982		CAG62028.2	ORF|Uncharacterized	Ortholog(s) have role in meiotic cell cycle, negative regulation of protein localization to nucleolus	BNS1
CAGL0H01375g	1.00032	0.996366	0.998803	2.15187	0	0	2.35095	0	0	-1.40535	0.0040669	0.0329122	2.10308	3.41537e-10	2.30213e-08	2.05595	1.15315e-09	4.20583e-08	CAL0131468	SUR2	CAGL-IPF5810|CAGL-CDS3234.1|CAG59791.1	ORF|Verified	Predicted sphinganine hydroxylase with role in sphingolipid biosynthesis; mutants show reduced sensitivity to caspofungin and increased sensitivity to micafungin	SUR2
CAGL0H03047g	-1.00595	0.959734	0.989982	1.36244	0.00789117	0.0299617	1.48938	0.000602061	0.00402406	-1.25382	0.0477078	0.18874	2.10186	6.11787e-11	4.52468e-09	1.18999	0.127666	0.34253	CAL0130102		CAGL-IPF1957|CAGL-CDS0966.1|CAG59858.1	ORF|Uncharacterized	Ortholog(s) have microtubule binding activity, role in mitotic spindle assembly checkpoint, protein localization to kinetochore, sister chromatid biorientation and condensed nuclear chromosome kinetochore localization	SPC105
CAGL0I08943g	1.05609	0.803084	0.939042	-1.09111	0.685941	0.803004	2.1294	0.000234091	0.00183383	1.31274	0.298087	0.572624	2.10132	0.0041365	0.0251736	1.94329	0.0109855	0.0588507	CAL0132406		CAGL-IPF4386|CAGL-CDS1496.1|CAG60572.1	ORF|Verified	Ortholog(s) have role in mRNA localization resulting in posttranscriptional regulation of gene expression, mRNA metabolic process, regulation of translation and prospore membrane localization	PES4
CAGL0F00649g	-1.05054	0.716722	0.904972	1.02	0.883011	0.941357	1.27981	0.0648594	0.17773	1.41547	0.0971572	0.293603	2.10036	0.00037265	0.00411693	1.56437	0.0333044	0.135586	CAL0129168		CAGL-IPF3775|CAGL-CDS1988.1|CAG58926.1	ORF|Uncharacterized	Has domain(s) with predicted ATP binding, protein kinase activity, protein tyrosine kinase activity and role in protein phosphorylation		RCK2
CAGL0H07337g	1.22595	0.0893924	0.373036	3.81555	0	0	4.52223	0	0	1.74636	0.000358272	0.00495532	2.088	2.427e-06	7.34307e-05	4.09151	0	0	CAL0131926		CAGL-IPF231|CAGL-CDS4836.1|CAG60049.1	ORF|Uncharacterized	Protein of unknown function
CAGL0K11484g	-1.10523	0.779004	0.930438	1.35383	0.368912	0.545558	1.54517	0.189244	0.377001	1.20701	0.527531	0.76584	2.08546	0.011546	0.0534167	2.05711	0.014647	0.0735806	CAL0134797		CAGL-IPF10147|CAGL-CDS5391.1|CAG61678.1	ORF|Uncharacterized	Protein of unknown function
CAGL0H09262g	1.27937	0.133511	0.45358	1.66608	0.00145743	0.0073243	1.59755	0.00331642	0.0167297	1.15225	0.369885	0.641785	2.07526	3.3554e-06	9.40395e-05	1.28082	0.118846	0.325977	CAL0131658		CAGL-IPF82|CAGL-CDS1373.1|CAG60135.1	ORF|Uncharacterized	Has domain(s) with predicted transferase activity, transferring glycosyl groups activity and role in protein glycosylation		MNT3
CAGL0H00132g	1.28279	0.0208394	0.156881	1.56433	3.07728e-05	0.00026103	1.08792	0.432844	0.636172	1.3317	0.0113135	0.0692464	2.05653	1.69656e-10	1.20456e-08	1.30507	0.0188312	0.0888973	CAL0131894		CAGL-IPF11660|CAGL0H00154g|CAGL-IPF13513|CAGL0H00176g|CAGL-IPF7276|CAGL-IPF16437|CAGL0H00198g	pseudogene	Putative adhesin-like protein with 4 tandem repeats; appears artificially broken into fragments due to sequencing errors
CAGL0M11902g	1.40394	0.0161318	0.131398	2.74833	7.11098e-13	4.50955e-11	1.55378	0.00176148	0.00996116	4.04783	1.33227e-15	3.54716e-13	2.04098	4.52983e-05	0.000742196	1.80461	0.000742227	0.00647927	CAL0137225		CAGL-IPF6280|CAGL-CDS2954.1|CAG62839.1	ORF|Uncharacterized	Ortholog of S. cerevisiae : FUN19 and Saccharomyces cerevisiae S288C : YAL034C	FUN19
CAGL0B02926g	1.57357	0.0478462	0.262759	1.54562	0.0531827	0.136138	1.8988	0.00378234	0.0186044	1.64208	0.0623148	0.221957	2.00704	0.00840552	0.0422169	1.27084	0.379946	0.662263	CAL0127692	BMT3	CAGL-IPF818|CAGL-CDS1414.1|CAG57999.1	ORF|Uncharacterized	Beta mannosyltransferase
CAGL0L10428g	-1.03578	0.638472	0.871863	1.49155	8.26963e-08	1.41193e-06	1.15093	0.059452	0.165725	-1.05036	0.643664	0.836386	1.98583	1.01558e-10	7.40818e-09	1.52503	7.06695e-05	0.000883368	CAL0136032		CAGL-IPF4158|CAGL-CDS1388.1|CAG62194.1	ORF|Uncharacterized	Ortholog(s) have role in G1/S transition of mitotic cell cycle, regulation of transcription involved in G1/S transition of mitotic cell cycle, traversing start control point of mitotic cell cycle and cytoplasm, nucleus localization	MSA1
CAGL0K10824g	1.32422	0.00578562	0.0691032	1.44736	0.000276447	0.00175523	-1.13269	0.22061	0.418516	1.79888	1.39485e-05	0.000304409	1.98341	4.02253e-07	1.45714e-05	1.23058	0.125207	0.338505	CAL0134687		CAGL-IPF3244|CAGL-CDS0977.1|CAG61649.1	ORF|Uncharacterized	Ortholog of S. cerevisiae : YLR149C, C. albicans SC5314 : C7_03280C_A, C. dubliniensis CD36 : Cd36_72930, C. parapsilosis CDC317 : CPAR2_704080 and C. auris B8441 : B9J08_004261	YLR149C
CAGL0E03894g	1.09086	0.214595	0.569957	1.61445	6.85385e-12	3.47719e-10	1.19771	0.00977844	0.0408547	1.01344	0.906247	0.969029	1.98071	1.48306e-09	8.4105e-08	1.83691	7.82179e-08	2.07219e-06	CAL0128564	FPS2	CAGL-IPF2470|CAGL-CDS1495.1|CAG58775.1	ORF|Verified	Glycerol transporter; involved in flucytosine resistance; double fps1/fps2 mutant accumulates glycerol, has constitutive cell wall stress, is hypersensitive to caspofungin in vitro and in vivo		FPS1
CAGL0M03377g	1.59788	0.000146496	0.00523746	2.47699	1.99507e-13	1.39839e-11	-1.05962	0.638973	0.793613	-1.0671	0.607673	0.815899	1.98045	6.56674e-08	2.77523e-06	1.28435	0.0479007	0.176642	CAL0136349		CAGL-IPF6818|CAGL-CDS1071.1|CAG62470.1	ORF|Verified	Ortholog(s) have 1,4-alpha-glucan branching enzyme activity and role in glycogen biosynthetic process	GLC3
CAGL0G09515g	1.28279	0.0043203	0.0571073	1.1344	0.148095	0.288026	-1.51114	2.24982e-06	2.91601e-05	-1.05929	0.551104	0.780875	1.96701	2.38554e-12	2.15305e-10	-1.17872	0.0891885	0.268753	CAL0129456		CAGL-IPF1550|CAGL-CDS2615.1|CAG59700.1	ORF|Verified	Ortholog(s) have glucan exo-1,3-beta-glucosidase activity, role in ascospore formation and ascospore wall, fungal-type cell wall localization	SPR1
CAGL0G05808g	-1.01018	0.929262	0.986008	1.71867	1.59595e-06	1.94991e-05	1.8751	2.36494e-08	4.58111e-07	-1.34994	0.00561431	0.0423459	1.95904	4.60727e-10	3.02885e-08	-1.0844	0.454982	0.728603	CAL0130478		CAGL-IPF3485|CAGL-CDS1903.1|CAG59541.1	ORF|Uncharacterized	Putative adhesin-like protein	YDL211C
CAGL0A03806g	-1.56815	0.0741184	0.335739	-1.42848	0.144083	0.282143	-1.08498	0.732061	0.858735	-1.13686	0.59193	0.805335	1.95594	0.00406927	0.0248367	1.01611	0.94726	0.985801	CAL0126941		CAGL-IPF1203|CAGL-CDS2248.1|CAG57825.1	ORF|Uncharacterized	Ortholog(s) have role in ascospore wall assembly	MUM3
CAGL0B01287g	-1.17997	0.157957	0.487797	1.25316	0.0532151	0.136156	1.34985	0.0100976	0.0419252	-1.24147	0.0320144	0.139735	1.94959	3.07731e-11	2.37488e-09	1.04665	0.651457	0.859943	CAL0127926	BUD5	CAGL-IPF5280|CAGL-CDS0213.1|CAG57926.1	ORF|Uncharacterized	Has domain(s) with predicted guanyl-nucleotide exchange factor activity, role in regulation of small GTPase mediated signal transduction, small GTPase mediated signal transduction and intracellular anatomical structure localization		BUD5
CAGL0A04873g	-1.35958	0.0310174	0.203403	1.14372	0.340383	0.517982	1.03332	0.815793	0.90991	1.54766	0.112439	0.321903	1.94167	0.0155273	0.0664119	2.17118	0.00486751	0.0300851	CAL0126905		CAGL-IPF1107	pseudogene	Protein with tandem repeats; putative adhesin-like protein; belongs to adhesin cluster III
CAGL0L09911g	1.07526	0.455401	0.768221	1.74949	8.43158e-09	1.91292e-07	1.26407	0.0158261	0.0606953	1.15514	0.200901	0.453089	1.93584	4.59114e-09	2.35075e-07	1.12932	0.281105	0.553992	CAL0135428		Cagl0L.mRNA.at.520.p|CAG62173.2	ORF|Uncharacterized	Putative adhesin-like cell wall protein; 5 tandem repeats; predicted GPI-anchor		HPF1
CAGL0J07282g	-1.18467	0.223143	0.580978	1.43188	0.00905252	0.0335577	1.09346	0.516031	0.706476	-1.05722	0.704958	0.87361	1.93282	6.38867e-06	0.000161231	1.43346	0.0142251	0.0720672	CAL0133526		CAGL-IPF2370|CAGL-CDS0500.1|CAG60974.1	ORF|Uncharacterized	Ortholog(s) have GTPase activating protein binding, cAMP-dependent protein kinase inhibitor activity	GPB1
CAGL0G03729g	-1.14264	0.206118	0.560199	1.42498	0.000730087	0.00405968	1.02318	0.827031	0.917332	-1.28734	0.0100048	0.0636507	1.92607	1.94046e-11	1.5656e-09	1.033	0.740719	0.904455	CAL0130245		CAGL-IPF7133|CAGL-CDS1536.1|CAG59453.1	ORF|Uncharacterized	Protein of unknown function		NDD1
CAGL0M08558g	1.90709	0.00154187	0.0271074	1.41675	0.087405	0.196458	-1.62041	0.0187147	0.0691832	3.37864	1.0565e-07	4.04739e-06	1.92342	0.00453935	0.0269973	-1.13032	0.607981	0.833433	CAL0137299		CAGL-IPF9944|CAG62693.1	ORF|Uncharacterized	Protein of unknown function
CAGL0K07007g	-1.49942	0.0003122	0.00925008	-1.01462	0.897071	0.951173	1.58577	3.92499e-05	0.00038365	1.06527	0.574813	0.79318	1.91681	7.62292e-09	3.72404e-07	2.37635	1.55431e-14	1.06112e-12	CAL0134107		CAGL-IPF5339|CAGL-CDS0978.1|CAG61489.1	ORF|Uncharacterized	Ortholog(s) have role in aerobic respiration and P-body, integral component of mitochondrial membrane localization	YBR238C
CAGL0I04840g	-1.07583	0.602429	0.850103	1.27632	0.0780782	0.180993	1.97389	7.5855e-07	1.07977e-05	1.16982	0.308381	0.584897	1.90771	2.45218e-05	0.000454978	2.16069	5.19153e-07	1.16155e-05	CAL0130418	CHS3B	CAGL-IPF5886|CAGL-CDS0362.1|CAG60397.1	ORF|Verified	Class IV chitin synthase with a calcineurin pathway- and Tor1p-dependent role in cell wall integrity; mutants have significantly thickened cell wall chitin-glucan layer; mutants delayed in cell wall formation during protoplast regeneration	CHS3
CAGL0B02970g	-1.02273	0.819177	0.944227	1.70909	4.52406e-08	8.28166e-07	-1.00267	0.978316	0.990213	-1.66362	7.09695e-06	0.000165751	1.90569	1.24636e-08	5.88145e-07	-1.07115	0.544205	0.794398	CAL0127030	BMT5	CAGL-IPF815|CAGL-CDS1355.1|CAG58001.1	ORF|Uncharacterized	Beta mannosyltransferase
CAGL0K03003g	1.06075	0.403709	0.732728	2.5162	0	0	1.34098	2.90169e-05	0.000296117	-1.13734	0.160376	0.396477	1.89898	2.19369e-12	2.04937e-10	1.16971	0.0874436	0.265472	CAL0134819		CAGL-IPF2218|CAGL-CDS1279.1|CAG61316.1	ORF|Uncharacterized	Ortholog(s) have DNA-binding transcription factor activity, RNA polymerase II-specific and RNA polymerase II activating transcription factor binding, more	MOT3
CAGL0L06072g	1.10717	0.426555	0.751747	1.2376	0.0945237	0.208182	1.16832	0.221809	0.419456	1.35128	0.0719038	0.243412	1.89599	0.000122723	0.00167995	1.29376	0.126178	0.339921	CAL0136016		CAGL-IPF4504|CAGL-CDS3598.1|CAG62009.1	ORF|Uncharacterized	Has domain(s) with predicted nucleic acid binding activity		COM2
CAGL0H00418g	1.34696	0.00954355	0.0949819	1.40547	0.00297682	0.0133819	1.56375	9.30531e-05	0.000808636	2.07389	1.33209e-08	6.16814e-07	1.89215	6.80583e-07	2.35331e-05	1.55492	0.000618712	0.00554653	CAL0132030		CAGL-IPF7292|CAGL-CDS3725.1|CAG59747.1	ORF|Uncharacterized	Protein of unknown function		TMT1
CAGL0J11176g	1.01273	0.897174	0.975466	1.44492	0.000160901	0.00110596	-1.12745	0.2192	0.417177	1.43623	0.00265427	0.0244957	1.89096	1.22347e-07	4.89847e-06	-1.27707	0.0426627	0.162039	CAL0133688		CAGL-IPF2882|CAGL-CDS1354.1|CAG61149.1	ORF|Verified	Putative adhesin-like protein	TDA7
CAGL0H08910g	-1.02897	0.929575	0.986008	1.16904	0.615752	0.751884	1.53078	0.161545	0.341081	-1.81866	0.128888	0.350031	1.87382	0.0893057	0.230739	1.29775	0.494067	0.761353	CAL0129862		CAGL-IPF112|CAGL-CDS3185.1|CAG60119.1	ORF|Uncharacterized	Ortholog of S. cerevisiae : YGL138C, C. albicans SC5314 : C3_00990C_A, C. dubliniensis CD36 : Cd36_80910, C. parapsilosis CDC317 : CPAR2_102230 and C. auris B8441 : B9J08_002616	YGL138C
CAGL0L01463g	-1.05984	0.768161	0.927259	1.16353	0.431772	0.604481	1.99638	0.00025884	0.00198394	1.72233	0.0372893	0.157968	1.86757	0.016406	0.0690064	1.89804	0.0146071	0.0734493	CAL0135670		CAGL-IPF7413|CAGL-CDS3386.1|CAG61806.1	ORF|Uncharacterized	Ortholog(s) have potassium ion transmembrane transporter activity, role in potassium ion transmembrane transport and cellular bud tip, integral component of plasma membrane, mating projection tip localization	PRM6
CAGL0K09372g	-1.22146	0.132073	0.450416	-1.25798	0.0838121	0.190158	1.35361	0.0224097	0.0787062	2.31935	3.65001e-10	2.62653e-08	1.86704	3.32165e-06	9.35862e-05	3.02299	2.22045e-16	2.0386e-14	CAL0134765		CAGL-IPF8789|CAGL-CDS2791.1|CAG61590.1	ORF|Uncharacterized	Ortholog(s) have DNA-binding transcription repressor activity, RNA polymerase II-specific, RNA polymerase II cis-regulatory region sequence-specific DNA binding activity	MIG2
CAGL0L10252g	-1.06867	0.536303	0.811846	1.4879	0.000196375	0.00131583	1.32524	0.00828059	0.036186	-1.42771	0.000552436	0.00690546	1.86627	1.22307e-09	7.23649e-08	1.00586	0.954816	0.987837	CAL0135352		CAGL-IPF4147|CAGL-CDS0698.1|CAG62188.1	ORF|Uncharacterized	Ortholog(s) have microtubule binding activity	ASE1
CAGL0F01859g	1.13073	0.32134	0.673928	1.53983	0.000440696	0.00259663	1.27051	0.0511794	0.147768	1.23406	0.101904	0.303171	1.86577	1.11457e-06	3.66365e-05	1.48218	0.00225446	0.0163555	CAL0131286		CAGL-IPF5744|CAGL-CDS0822.1|CAG58977.1	ORF|Uncharacterized	Ortholog(s) have role in ascospore wall assembly and cytoplasm, prospore membrane localization	OSW2
CAGL0I06644g	1.36139	0.150957	0.477542	1.23705	0.312403	0.48925	2.26471	5.00224e-05	0.000473302	6.14396	5.19917e-13	6.75259e-11	1.86519	0.0138555	0.0611273	1.39809	0.190635	0.439768	CAL0132058		CAGL-IPF1440|CAGL-CDS4214.1|CAG60475.1	ORF|Uncharacterized	Putative GPI-linked cell wall protein	SPI1
CAGL0J00110g	1.51847	0.0267198	0.184852	1.19847	0.333777	0.510781	2.15495	2.19637e-05	0.00023077	4.31836	3.26793e-06	8.44745e-05	1.86357	0.0533474	0.161498	4.81365	6.81513e-07	1.48125e-05	CAL0133692		CAGL-IPF16371|CAGL0J00121g|CAGL-IPF7831	pseudogene	Putative adhesin-like protein; ORF appears artificially broken into fragments due to sequencing errors; belongs to adhesin cluster III
CAGL0C01919g	-1.11663	0.905454	0.979759	-9.91719	0.196493	0.354097	4.36636	0.0307252	0.100988	-1.00059	0.999457	0.999645	1.85296	0.445874	0.646415	1.42434	0.686259	0.876357	CAL0127558	MFA2	CAGL-IPF40159|CAR58006.1	ORF|Uncharacterized	Putative a-factor pheromone		MFA2
CAGL0I05060g	1.24931	0.00137115	0.0253488	1.98322	0	0	1.0604	0.398658	0.607342	1.06953	0.510354	0.752183	1.85082	1.62346e-09	9.00513e-08	1.502	6.78082e-05	0.000863824	CAL0132308		CAGL-IPF1323|CAGL-CDS1436.1|CAG60407.1	ORF|Uncharacterized	Ortholog(s) have sequence-specific DNA binding activity and role in chromatin silencing at telomere, rDNA heterochromatin assembly, regulation of transcription by RNA polymerase II, transfer RNA gene-mediated silencing	DOT6
CAGL0F06699g	-1.25721	0.227336	0.586167	-1.21763	0.284181	0.459992	-1.00111	0.995067	0.997672	1.29943	0.278686	0.55394	1.84842	0.0102682	0.0492155	2.17777	0.00122741	0.0098524	CAL0130976		CAGL-IPF473|CAGL-CDS4498.1|CAG59183.1	ORF|Uncharacterized	Protein of unknown function
CAGL0L03696g	1.18627	0.174556	0.513452	1.63108	9.9155e-05	0.000720599	1.49129	0.00147174	0.0085589	1.45282	0.0028871	0.0260573	1.84798	9.44607e-07	3.20384e-05	3.23296	0	0	CAL0136030		CAGL-IPF2691|CAGL-CDS1465.1|CAG61904.1	ORF|Uncharacterized	Has domain(s) with predicted role in transmembrane transport and integral component of membrane localization	ECM3
CAGL0K12034g	1.07133	0.463262	0.773604	1.78707	6.05747e-10	1.98789e-08	1.87184	2.31468e-11	6.6292e-10	1.88789	9.72238e-08	3.75157e-06	1.84238	2.94125e-07	1.08765e-05	1.75846	2.19143e-06	4.0802e-05	CAL0134969	ENA1	CAGL-IPF11669|CAG61701.1	ORF|Verified	Na(+)-ATPase with broad substrate specificity; plays a role in sodium detoxification; highly upregulated by increased osmotic pressure or sodium concentration	ENA1
CAGL0J04004g	1.87517	2.48609e-07	4.56669e-05	2.1154	7.25838e-10	2.28789e-08	2.08916	1.34466e-09	3.18357e-08	1.98822	4.15964e-07	1.41083e-05	1.83327	8.05541e-06	0.000194095	2.95222	1.55431e-15	1.29324e-13	CAL0132792		CAGL-IPF6860|CAGL-CDS3702.1|CAG60828.1	ORF|Uncharacterized	Ortholog(s) have role in lipid homeostasis, mitochondrion organization and integral component of mitochondrial membrane, mitochondrial outer membrane localization	MCP1
CAGL0C05577g	1.18712	0.273321	0.636078	1.6859	0.000718564	0.00400397	2.4866	2.87844e-09	6.41567e-08	1.17904	0.304669	0.581216	1.82112	0.000177855	0.00222842	1.74275	0.000533146	0.00491299	CAL0127554		CAGL-IPF4062|CAGL-CDS1409.1|CAG58323.1	ORF|Uncharacterized	Ortholog(s) have role in ascospore wall assembly, ascospore-type prospore membrane formation, mitochondrion inheritance, sporulation resulting in formation of a cellular spore	ADY3
CAGL0L00803g	1.40179	0.0043831	0.057368	2.35135	5.18585e-13	3.36891e-11	-1.17485	0.173954	0.356268	-1.07987	0.43707	0.702107	1.82021	1.29991e-09	7.6066e-08	1.20142	0.0635883	0.212961	CAL0136078		CAGL-IPF9621|CAGL-CDS0745.1|CAG61779.1	ORF|Uncharacterized	Ortholog(s) have role in regulation of glycogen biosynthetic process	PIG2
CAGL0K00110g	1.12278	0.236284	0.596641	1.27322	0.0134936	0.0467972	-1.91799	2.73722e-11	7.71491e-10	1.89751	1.26425e-05	0.000277043	1.81709	4.68122e-05	0.000760781	-1.04032	0.787605	0.928287	CAL0134003	AWP2	CAGL-IPF9379|CAG61192.1	ORF|Verified	Putative adhesin; identified in cell wall extracts by mass spectrometry; belongs to adhesin cluster V; predicted GPI-anchor
CAGL0I02024g	1.09889	0.407463	0.736889	1.73395	9.73209e-07	1.27378e-05	2.2015	1.79501e-12	5.90248e-11	1.36374	0.00868678	0.0576492	1.8023	5.74868e-07	2.02726e-05	2.47576	1.5099e-14	1.04419e-12	CAL0132410	OYE2	CAGL-IPF2115|CAGL-CDS2762.1|CAG60276.1	ORF|Uncharacterized	Putative NADPH dehydrogenase; protein abundance increased in ace2 mutant cells		OYE2
CAGL0B03421g	-1.19333	0.0467641	0.258415	2.5476	0	0	2.62329	0	0	-1.83585	4.83872e-08	1.98202e-06	1.80086	1.2154e-07	4.89847e-06	1.27023	0.0315417	0.129881	CAL0127688		ZCF4|CAGL-IPF777|CAGL-CDS0158.1|CAG58020.1	ORF|Uncharacterized	Ortholog(s) have DNA-binding transcription activator activity, RNA polymerase II-specific, RNA polymerase II cis-regulatory region sequence-specific DNA binding activity	HAP1
CAGL0M04345g	-1.00261	0.98484	0.996988	-1.01008	0.941083	0.974942	1.10845	0.443627	0.644978	-1.13626	0.553263	0.78203	1.79148	0.00601815	0.033434	3.49099	3.46163e-09	1.16666e-07	CAL0137285		CAGL-IPF8297|CAGL-CDS3408.1|CAG62512.1	ORF|Uncharacterized	Ortholog(s) have role in U6 snRNA 3'-end processing and mitochondrion, nucleus localization	USB1
CAGL0M02519g	-1.02617	0.765559	0.926899	1.64334	7.60228e-09	1.76075e-07	1.4311	3.03207e-05	0.000307069	-1.25075	0.0406083	0.167627	1.78902	9.26191e-08	3.79382e-06	-1.02096	0.849574	0.954426	CAL0137501		CAGL-IPF6607|CAGL-CDS0921.1|CAG62432.1	ORF|Uncharacterized	Ortholog(s) have cytoplasm localization	FRK1
CAGL0M00594g	-1.02909	0.767515	0.926899	1.40129	0.000493254	0.00285015	1.03843	0.696961	0.83413	-1.24747	0.0259552	0.123403	1.78887	4.4898e-09	2.32118e-07	1.04205	0.678359	0.871853	CAL0137441		CAGL-IPF5429|CAGL-CDS0420.1|CAG62347.1	ORF|Uncharacterized	Ortholog(s) have role in regulation of transcription, DNA-templated	RSF2
CAGL0H00110g	1.93848	1.41676e-12	1.07815e-09	1.9656	4.10894e-13	2.73604e-11	3.64143	0	0	1.94463	8.42065e-11	7.23225e-09	1.78437	1.58882e-08	7.42147e-07	3.64447	0	0	CAL0131662		CAGL-IPF11661|CAGL-CDS3014.1|CAG59733.1	ORF|Uncharacterized	Adhesin-like protein with internal repeats; predicted GPI-anchor; likely a C-terminal fragment of a single ORF with CAGL0H00132g; belongs to adhesin cluster V
CAGL0D04620g	-1.12172	0.280325	0.639843	1.04766	0.661204	0.784178	-1.19059	0.100584	0.243695	-1.4182	0.000674144	0.00815867	1.77732	2.0647e-08	9.47805e-07	-1.11262	0.299197	0.574964	CAL0128517		CAGL-IPF4664|CAGL-CDS2223.1|CAG58524.1	ORF|Uncharacterized	Ortholog(s) have cyclin-dependent protein serine/threonine kinase activator activity, cyclin-dependent protein serine/threonine kinase regulator activity	CLB2
CAGL0M04103g	1.51091	0.000776068	0.0176672	1.61967	8.17435e-05	0.000611584	1.45376	0.00222393	0.012101	3.12936	3.02898e-10	2.25339e-08	1.77263	0.00159641	0.0126126	1.03724	0.840918	0.951399	CAL0137283	HXT14	CAGL-IPF8278|CAGL-CDS1897.1|CAG62501.1	ORF|Uncharacterized	Ortholog(s) have galactose transmembrane transporter activity and role in hexose transmembrane transport	HXT14
CAGL0M00726g	1.11016	0.741486	0.917062	1.47868	0.18501	0.339376	3.77457	1.56417e-06	2.09937e-05	-1.00684	0.983221	0.994426	1.76941	0.0669902	0.189746	2.16301	0.0143662	0.0725119	CAL0136379		CAGL-IPF5440|CAGL-CDS4568.1|CAG62353.2	ORF|Uncharacterized	Ortholog(s) have role in meiotic cell cycle, protein sumoylation, reciprocal meiotic recombination, synaptonemal complex organization and synaptonemal complex localization	GMC2
CAGL0E05654g	1.62681	9.79499e-06	0.000668962	2.26903	9.37028e-14	7.13078e-12	-1.04437	0.693201	0.832622	1.31599	0.0106955	0.0665343	1.76692	1.19672e-07	4.86452e-06	1.57581	2.3804e-05	0.000347278	CAL0128786		CAGL-IPF5056|CAGL-CDS3336.1|CAG58853.1	ORF|Uncharacterized	Ortholog(s) have phosphatidylglycerol phospholipase C activity, role in glycerophospholipid catabolic process, phosphatidylglycerol catabolic process and lipid droplet, mitochondrion localization	PGC1
CAGL0J11638g	-1.07665	0.452411	0.767724	1.32999	0.00363948	0.0158524	1.1139	0.271337	0.477033	-1.1816	0.154589	0.389396	1.76058	1.36575e-06	4.3811e-05	-1.04857	0.685924	0.876357	CAL0133112		CAGL-IPF2922|CAGL-CDS0947.1|CAG61170.1	ORF|Uncharacterized	Ortholog(s) have centromeric DNA binding, phosphoprotein binding, protein kinase activity, protein serine/threonine kinase activity, protein-containing complex binding activity	CDC5
CAGL0F04081g	1.01673	0.883044	0.970493	1.23184	0.0629942	0.154143	1.24805	0.0477755	0.140656	1.00174	0.988621	0.995678	1.75471	3.44766e-06	9.61194e-05	2.08817	1.30501e-09	4.6954e-08	CAL0129400		CAGL-IPF1709|CAGL-CDS1423.1|CAG59072.1	ORF|Uncharacterized	Has domain(s) with predicted DNA-binding transcription factor activity, role in regulation of transcription, DNA-templated and nucleus localization		TEC1
CAGL0E04840g	-1.27649	0.539238	0.81347	-1.02998	0.940004	0.974202	1.55079	0.25905	0.462899	1.39304	0.272026	0.546412	1.74632	0.0631821	0.181666	1.77718	0.0573393	0.199303	CAL0129124		CAGL-IPF4983|CAGL-CDS2765.1|CAG58817.1	ORF|Uncharacterized	Ortholog(s) have role in ascospore formation and ascospore wall, meiotic spindle, prospore membrane, septin complex, spindle microtubule localization	SPR28
CAGL0A02970g	1.10401	0.540768	0.814899	1.11955	0.477227	0.642616	1.11662	0.483612	0.67884	1.97914	0.00199375	0.0198815	1.74451	0.0118472	0.0543848	1.31675	0.220492	0.479427	CAL0126965		CAGL-IPF1272|CAGL-CDS3520.1|CAG57788.1	ORF|Uncharacterized	Ortholog(s) have mRNA 3'-UTR binding activity, role in regulation of mRNA stability, regulation of phosphate metabolic process and cytoplasm localization	PHO92
CAGL0F04917g	1.47349	0.000908597	0.0194381	1.11225	0.362366	0.539498	-2.43154	4.71845e-14	1.79537e-12	1.14188	0.527895	0.765856	1.74383	0.00784955	0.0403854	1.48896	0.0585328	0.20187	CAL0131352		CAGL-IPF351|CAGL-CDS1146.1|CAG59109.1	ORF|Uncharacterized	Putative regulatory subunit for protein phosphatase; gene is upregulated in azole-resistant strain	PIG1
CAGL0I05852g	1.18426	0.0769868	0.343688	1.4635	6.69136e-05	0.000512876	1.30144	0.0058004	0.0270094	1.26459	0.0313642	0.138716	1.74038	3.73252e-07	1.37074e-05	-1.00491	0.964202	0.992442	CAL0132068		CAGL-IPF1376|CAGL-CDS1916.1|CAG60441.1	ORF|Uncharacterized	Ortholog(s) have cyclin-dependent protein serine/threonine kinase regulator activity	CLN2
CAGL0G03487g	-1.26183	0.0596875	0.295497	1.04226	0.736824	0.841024	1.3439	0.0162503	0.0617002	-1.24224	0.0644111	0.226845	1.73846	2.29376e-06	7.06028e-05	1.29958	0.0254018	0.110525	CAL0130282		CAGL-IPF7151|CAGL-CDS1083.1|CAG59442.1	ORF|Uncharacterized	Ortholog(s) have role in cellular copper ion homeostasis, invasive growth in response to glucose limitation, pseudohyphal growth, vacuolar transport	TMN3
CAGL0G09625g	3.19254	0.0017063	0.0291329	1.80289	0.118362	0.246007	1.02216	0.95525	0.979899	1.28645	0.635317	0.830367	1.73678	0.281773	0.484768	2.74566	0.0482285	0.17713	CAL0137755		CAGL-IPF1544|CAGL-CDS4986.1|CAG59705.1	ORF|Uncharacterized	Protein of unknown function
CAGL0F07579g	1.25717	0.0245549	0.17396	1.26843	0.0194463	0.0627059	-1.57501	8.11674e-06	9.39953e-05	-1.38997	0.00610288	0.0445939	1.73166	4.68146e-06	0.000124644	-1.28909	0.0345797	0.139392	CAL0131192	CWP1.2	CAGL-IPF543|CAGL-CDS4333.1|CAG59221.1	ORF|Verified	Putative GPI-linked cell wall protein	CWP1
CAGL0L11286g	1.02784	0.874606	0.968545	1.27723	0.148332	0.288172	1.70658	0.00133549	0.00790464	-1.00169	0.993621	0.997667	1.72669	0.00915689	0.0451788	1.69605	0.0123147	0.0643533	CAL0135418		CAGL-IPF4222|CAGL-CDS3019.1|CAG62233.1	ORF|Uncharacterized	Ortholog(s) have role in ascospore-type prospore membrane formation, spore membrane bending pathway and cytoplasm, prospore membrane localization	SMA2
CAGL0H09856g	-1.16831	0.0248912	0.175185	1.20845	0.00629046	0.024785	-1.02601	0.710993	0.845038	-1.01042	0.931554	0.978987	1.71712	7.39731e-06	0.000180691	-1.03177	0.795426	0.930072	CAL0130591	HHT3	CAGL-IPF41|CAGL-CDS4971.1|CAG60159.1	ORF|Uncharacterized	Histone H3		HHT2
CAGL0L04136g	-1.19142	0.13809	0.458596	1.22164	0.0885567	0.198712	1.455	0.00139783	0.00819171	-1.31804	0.0194244	0.100618	1.71672	4.58752e-06	0.000122757	-1.12313	0.32601	0.60657	CAL0135402		CAGL-IPF8107|CAGL-CDS0739.1|CAG61924.1	ORF|Uncharacterized	Ortholog(s) have gamma-tubulin binding activity	SPC98
CAGL0M08756g	-1.1644	0.138406	0.4588	1.1326	0.223617	0.390516	1.36438	0.00235371	0.0126012	-1.38412	0.00171301	0.0176098	1.71223	1.98258e-07	7.59512e-06	1.30959	0.00920813	0.051183	CAL0136547		CAGL-IPF8154|CAGL-CDS1666.1|CAG62702.1	ORF|Verified	Putative exo-1,3-beta-glucanase; predicted GPI-anchor	EXG2
CAGL0E06116g	1.24445	0.021702	0.161462	1.35467	0.00141492	0.0071647	-1.1612	0.116371	0.270821	1.07042	0.506315	0.748851	1.71148	1.48899e-07	5.87324e-06	1.22489	0.0477678	0.176274	CAL0129100		CAGL-IPF6015|CAGL-CDS1432.1|CAG58874.1	ORF|Uncharacterized	Ortholog(s) have role in positive regulation of transcription by RNA polymerase II and cytosol, nucleus localization	RGM1
CAGL0H10340g	-1.05672	0.660377	0.879139	1.1804	0.181162	0.334854	1.17183	0.199581	0.390727	1.11639	0.390673	0.661053	1.70948	2.69477e-05	0.000486935	1.28951	0.0480183	0.176871	CAL0130410		CAGL-IPF9|CAGL-CDS1550.1|CAG60180.1	ORF|Uncharacterized	Ortholog(s) have role in cellular lipid metabolic process	YDL109C
CAGL0F03641g	-1.19587	0.118775	0.427678	1.0096	0.933362	0.971821	1.22146	0.079478	0.205299	1.70333	8.95786e-06	0.000204724	1.70892	7.87366e-06	0.000191449	2.2074	4.09194e-11	1.80079e-09	CAL0129681		CAGL-IPF1748|CAGL-CDS2620.1|CAG59052.1	ORF|Uncharacterized	Has domain(s) with predicted integral component of membrane localization		YML018C
CAGL0D00396g	1.02484	0.918564	0.982947	1.19674	0.440415	0.611667	1.24685	0.337284	0.549286	2.20565	0.00744068	0.0513899	1.70496	0.0730829	0.20227	1.75677	0.0629472	0.211587	CAL0128321		CAGL-IPF15523|CAG58341.1	ORF|Uncharacterized	Protein of unknown function
CAGL0G05566g	1.24343	0.00172385	0.0292002	1.61752	4.34386e-12	2.34657e-10	-1.76185	3.33067e-16	1.64282e-14	-1.29671	0.00899623	0.0590689	1.70458	7.94079e-08	3.27788e-06	-1.21338	0.0520235	0.1868	CAL0130661		CAGL-IPF3506|CAGL-CDS3749.1|CAG59530.1	ORF|Uncharacterized	Ortholog(s) have role in ascospore formation, fungal-type cell wall organization and cell cortex, endosome, fungal-type vacuole, perinuclear region of cytoplasm localization	FMP45
CAGL0F02717g	1.28	0.0348869	0.217381	2.25161	3.67861e-12	2.06273e-10	1.04951	0.679335	0.823744	-1.34404	0.00751596	0.0515525	1.70336	1.41385e-06	4.50823e-05	-1.22999	0.0615356	0.208181	CAL0129834	PDH1	CAGL-IPF9719|CAG59012.1|CDR2	ORF|Verified	Multidrug transporter, predicted plasma membrane ATP-binding cassette (ABC) transporter; regulated by Pdr1p; involved in fluconazole resistance	PDR15
CAGL0B02145g	-1.06576	0.487641	0.78346	1.1687	0.08851	0.198691	1.72981	2.00048e-09	4.57362e-08	-1.20919	0.0500913	0.194698	1.70325	3.79602e-08	1.63014e-06	1.43212	0.000210581	0.00221754	CAL0127896		CAGL-IPF5212|CAGL-CDS1399.1|CAG57963.1	ORF|Uncharacterized	Ortholog(s) have role in maintenance of protein location in cell, negative regulation of mitotic cytokinesis and cellular bud neck, cellular bud tip, incipient cellular bud site localization	TOS2
CAGL0B04895g	-1.10669	0.341601	0.69023	1.24625	0.0386406	0.106267	1.09785	0.380424	0.591166	1.03369	0.769386	0.909239	1.69926	2.66132e-06	7.78655e-05	1.01731	0.879406	0.966449	CAL0127824		CAGL-IPF654|CAGL-CDS1365.1|CAG58083.1	ORF|Uncharacterized	Ortholog(s) have RNA polymerase II cis-regulatory region sequence-specific DNA binding activity and role in negative regulation of transcription by RNA polymerase II, positive regulation of transcription by RNA polymerase II	RFX1
CAGL0L13090g	-1.18789	0.161383	0.494358	-1.15847	0.229398	0.397012	1.20389	0.127771	0.287918	1.11975	0.363436	0.637338	1.69329	2.18082e-05	0.00041327	1.81733	1.54692e-06	3.05088e-05	CAL0136074	NDT80	CAGL-IPF8538|CAGL-CDS0945.1|CAG62312.1	ORF|Uncharacterized	Ortholog(s) have DNA-binding transcription factor activity, role in meiotic cell cycle, positive regulation of transcription by RNA polymerase II and nuclear chromosome localization	NDT80
CAGL0L01771g	1.07244	0.535128	0.810528	1.3439	0.0085835	0.0321549	1.24754	0.0491044	0.143488	1.37595	0.00804567	0.0540267	1.69241	1.21941e-05	0.000268322	1.226	0.0916611	0.27375	CAL0135014		CAGL-IPF7432|CAGL-CDS2517.1|CAG61817.1	ORF|Uncharacterized	Ortholog(s) have DNA-binding transcription factor activity, role in positive regulation of pseudohyphal growth, positive regulation of transcription by RNA polymerase II and nucleus localization	PHD1
CAGL0F02057g	1.35455	0.214493	0.569957	-1.16904	0.52752	0.68673	2.89307	3.19743e-06	3.97032e-05	-1.13871	0.651588	0.840734	1.68957	0.0617082	0.178697	3.67229	3.047e-06	5.40778e-05	CAL0129408		CAGL-IPF5730|CAGL-CDS0695.1|CAG58986.1	ORF|Uncharacterized	Has domain(s) with predicted DNA binding activity
CAGL0I07711g	-1.04282	0.74797	0.919492	1.06721	0.614836	0.751564	1.27433	0.0593068	0.165407	1.26418	0.0578665	0.211956	1.68698	2.22189e-05	0.00041956	1.03245	0.797322	0.930275	CAL0132120		CAGL-IPF4282|CAGL-CDS1643.1|CAG60521.1	ORF|Uncharacterized	Ortholog(s) have structural molecule activity, role in ascospore-type prospore membrane formation and meiotic spindle pole body localization	SPO21
CAGL0K08162g	1.14726	0.181362	0.525431	1.22601	0.0470422	0.124056	1.11159	0.302305	0.510907	1.58338	0.000222221	0.00332395	1.68596	2.69757e-05	0.000486935	1.67411	3.51926e-05	0.000483977	CAL0134261		CAGL-IPF3128|CAGL-CDS1039.1|CAG61539.1	ORF|Uncharacterized	Ortholog(s) have glycerol-3-phosphate O-acyltransferase activity, glycerone-phosphate O-acyltransferase activity and role in phospholipid biosynthetic process, regulation of triglyceride metabolic process	GPT2
CAGL0G07249g	-1.07685	0.5097	0.794861	1.22645	0.0682579	0.163494	1.87543	1.83692e-08	3.6108e-07	-1.24725	0.0566289	0.209336	1.68325	6.91873e-06	0.000171359	-1.01992	0.864911	0.96285	CAL0130789		CAGL-IPF7083|CAGL-CDS3201.1|CAG59603.1	ORF|Uncharacterized	Ortholog(s) have RNA polymerase II transcription regulatory region sequence-specific DNA binding activity, role in negative regulation of transcription involved in G1/S transition of mitotic cell cycle and nucleus localization	YOX1
CAGL0B01078g	1.63318	4.98155e-06	0.000408257	2.2516	4.07452e-14	3.28863e-12	-1.46656	0.000367108	0.00267156	-1.07209	0.533791	0.769474	1.68195	3.28791e-06	9.31283e-05	-1.29723	0.0202143	0.0936824	CAL0127818		CAGL-IPF3655|CAGL-CDS0962.1|CAG57916.1	ORF|Uncharacterized	Putative protein; gene is upregulated in azole-resistant strain	YLR177W
CAGL0F08195g	1.38589	0.102014	0.396353	1.28774	0.198074	0.355587	1.10528	0.60888	0.77323	2.01224	0.0065371	0.0469138	1.67927	0.0443355	0.141031	1.5329	0.10192	0.294317	CAL0131276		CAGL-IPF597|CAGL-CDS3365.1|CAG59249.1	ORF|Uncharacterized	Ortholog(s) have role in pseudohyphal growth	MGA1
CAGL0H02959g	1.05166	0.606642	0.852915	1.49627	3.65098e-05	0.000300631	1.13969	0.180398	0.364015	1.05231	0.699171	0.870897	1.67855	8.4864e-05	0.00125528	1.42467	0.00731917	0.0420892	CAL0131890	TOS8	CAGL-IPF1963|CAGL-CDS3925.1|CAG59855.1	ORF|Uncharacterized	Ortholog(s) have chromatin binding activity	TOS8
CAGL0C04389g	-1.04239	0.625354	0.863652	1.3987	7.89505e-05	0.000592351	1.2452	0.00987746	0.0411394	-1.2177	0.0991421	0.297087	1.67838	1.45344e-05	0.000307125	1.04819	0.693554	0.881848	CAL0127264		CAGL-IPF895|CAGL-CDS5063.1|CAG58272.1	ORF|Verified	Ortholog(s) have nucleus, replication fork protection complex, site of double-strand break localization	HTB2
CAGL0G03047g	1.1446	0.213099	0.568156	1.48586	0.000245104	0.0015884	-1.19498	0.0997542	0.242492	-1.16476	0.176966	0.420433	1.66946	5.33768e-06	0.000139329	-1.53116	0.000176069	0.00191732	CAL0130705		CAGL-IPF3609|CAGL-CDS1844.1|CAG59422.1	ORF|Uncharacterized	Ortholog(s) have protein kinase activity, protein kinase activity involved in regulation of protein localization to cell division site involved in cytokinesis, protein serine/threonine kinase activity	DBF2
CAGL0H00638g	-1.16044	0.242798	0.603009	1.12547	0.35104	0.528323	1.36436	0.0140323	0.0552478	-1.45235	0.0015825	0.0165231	1.66916	1.34955e-05	0.000287872	1.00133	0.991044	0.997261	CAL0131804	VIK1	CAGL-IPF7310|CAGL-CDS1590.1|CAG59757.1	ORF|Verified	Regulatory subunit that associates with kinesin Kar3p; predicted roles in microtubule-based process, mitotic sister chromatid cohesion and kinesin complex, spindle pole body localization	VIK1
CAGL0M10263g	1.05595	0.705911	0.900079	1.3545	0.0315555	0.0916713	1.60793	0.000680816	0.00448295	1.05637	0.73847	0.893514	1.667	0.00172578	0.0133669	1.50994	0.0121068	0.0635464	CAL0136811		CAGL-IPF8360|CAGL-CDS4976.1|CAG62771.1	ORF|Uncharacterized	Protein of unknown function		YCL002C
CAGL0A02816g	1.01957	0.78526	0.932203	2.35679	0	0	1.99071	0	0	-1.04599	0.678803	0.857969	1.66541	2.54901e-06	7.49916e-05	1.75234	2.34647e-07	5.73163e-06	CAL0126911		CAGL-IPF1279|CAGL-CDS3509.1|CAG57781.1	ORF|Uncharacterized	Putative 2-methylbutyraldehyde reductase; gene is upregulated in azole-resistant strain	YPR1
CAGL0A00110g	2.17361	5.56431e-07	8.0111e-05	1.73077	0.000394291	0.00238507	1.44016	0.0183578	0.0680788	2.21739	0.000294407	0.00416946	1.66407	0.0209542	0.0824695	2.83812	2.17871e-06	4.07075e-05	CAL0126645	EPA19	CAGL-IPF16553|CAGL-IPF9521|CAGL0A00121g	pseudogene	Putative adhesin-like protein; belongs to adhesin cluster I; appears artificially broken into fragments due to sequencing errors; predicted GPI anchor		FLO1
CAGL0C00847g	1.35346	0.00382993	0.0521791	1.63721	2.20022e-06	2.5703e-05	1.59958	6.27005e-06	7.37319e-05	1.59141	0.000247192	0.00363617	1.66374	5.8627e-05	0.000926376	1.51964	0.00100226	0.00830021	CAL0127446	EPA8	CAGL-IPF9470|CAG58123.1	ORF|Uncharacterized	Putative adhesin-like protein; belongs to adhesin cluster I		FLO10
CAGL0M05599g	-1.07171	0.490946	0.783953	1.4843	8.40075e-05	0.000625885	1.48225	8.86493e-05	0.000776702	-1.11819	0.329717	0.605711	1.66346	8.95206e-06	0.000210928	-1.00274	0.980943	0.995356	CAL0136649		CAGL-IPF7164|CAGL-CDS2435.1|CAG62565.1	ORF|Verified	Ortholog(s) have fungal-type cell wall localization	TOS1
CAGL0F07865g	1.43404	0.000375965	0.0107676	1.48988	7.99094e-05	0.000598702	2.0382	1.61737e-12	5.35139e-11	-1.37834	0.0238213	0.115797	1.66168	0.000339067	0.00385797	-1.41248	0.0151672	0.0756228	CAL0131362	UPC2B	CAGL-IPF561|CAGL-CDS0699.1|CAG59234.1|ZCF14	ORF|Uncharacterized	Putative Zn(2)-Cys(6) binuclear cluster transcriptional regulator of ergosterol biosynthesis	UPC2
CAGL0K11440g	1.10958	0.229532	0.589545	-1.01769	0.839415	0.91387	-1.15147	0.103085	0.247579	1.17927	0.166721	0.406498	1.66108	2.0822e-05	0.000404661	1.01949	0.871445	0.963819	CAL0134419		CAGL-IPF3292|CAGL-CDS5030.1|CAG61676.1	ORF|Uncharacterized	Ortholog(s) have role in DNA repair, mitotic chromosome condensation, negative regulation of transcription by RNA polymerase II, positive regulation of DNA repair, protein localization to kinetochore, transfer RNA gene-mediated silencing	HTA1
CAGL0I01936g	1.16251	0.76383	0.926289	1.16531	0.751946	0.852175	1.76614	0.218624	0.41643	-1.01139	0.974346	0.992069	1.6599	0.132994	0.299574	1.6782	0.136218	0.358203	CAL0132130		CAGL-IPF2108|CAGL-CDS4540.1|CAG60272.1	ORF|Uncharacterized	Ortholog(s) have DNA secondary structure binding activity and role in ascospore formation, positive regulation of protein sumoylation, regulation of reciprocal meiotic recombination, synaptonemal complex assembly	SPO16
CAGL0E02233g	1.14047	0.277468	0.639209	1.41329	0.00409559	0.0175893	2.00011	8.02837e-09	1.69711e-07	1.01771	0.865777	0.954704	1.65847	1.06985e-06	3.56059e-05	-1.15737	0.160206	0.396975	CAL0128632		CAGL-IPF9176|CAGL-CDS3861.1|CAG58706.1	ORF|Uncharacterized	Protein of unknown function		PCL1
CAGL0J08613g	1.2013	0.081078	0.353708	1.98986	5.36374e-11	2.13229e-09	1.08006	0.463123	0.661579	1.07812	0.521403	0.760053	1.65836	1.59653e-05	0.000332091	1.0891	0.467336	0.737253	CAL0133476		CAGL-IPF6695|CAGL-CDS0973.1|CAG61033.1	ORF|Uncharacterized	Ortholog(s) have calcium activated cation channel activity, calcium channel activity, potassium channel activity, sodium channel activity, voltage-gated ion channel activity	YVC1
CAGL0K10890g	1.17442	0.107645	0.40726	1.37075	0.00153735	0.00767523	1.18423	0.0892783	0.22328	1.26676	0.0226917	0.111986	1.65653	1.10694e-06	3.66115e-05	1.14821	0.184495	0.431081	CAL0134101		CAGL-IPF3253|CAGL-CDS2763.1|CAG61652.1	ORF|Uncharacterized	Has domain(s) with predicted FMN binding, catalytic activity, oxidoreductase activity		OYE2
CAGL0D00462g	1.08738	0.229284	0.589498	1.20612	0.00707181	0.0273577	-1.36395	8.28797e-06	9.55628e-05	-1.03231	0.764694	0.906096	1.65136	2.3082e-06	7.06389e-05	-1.1828	0.114269	0.318577	CAL0127951		CAGL-IPF2578|CAGL-CDS1050.1|CAG58344.1	ORF|Uncharacterized	Ortholog(s) have DNA-binding transcription repressor activity, RNA polymerase II-specific, cis-regulatory region sequence-specific DNA binding activity	ASH1
CAGL0K11462g	1.10892	0.276804	0.639171	1.10216	0.306144	0.482922	-1.09043	0.362404	0.574561	-1.04329	0.729769	0.888657	1.65038	4.434e-05	0.000728737	-1.04562	0.716195	0.895266	CAL0134087		CAGL-IPF3294|CAGL-CDS5031.1|CAG61677.1	ORF|Uncharacterized	Ortholog(s) have DNA binding activity, role in chromatin assembly or disassembly, negative regulation of transcription by RNA polymerase II, postreplication repair and replication fork protection complex localization	HTB1
CAGL0M02783g	1.02393	0.774188	0.929293	1.59088	1.6891e-08	3.51479e-07	1.07138	0.402257	0.611013	-1.50977	0.000443974	0.00592522	1.64982	1.94919e-05	0.000387293	-1.14354	0.252798	0.521601	CAL0137087		CAGL-IPF6587|CAGL-CDS4178.1|CAG62444.1	ORF|Verified	Has domain(s) with predicted DNA binding activity, role in nucleosome assembly and nucleosome, nucleus localization		HHO1
CAGL0K00605g	-1.11447	0.364199	0.705999	1.4201	0.00318156	0.0140765	2.87377	0	0	-1.5675	0.000207946	0.00316882	1.64793	3.65456e-05	0.000623735	1.43459	0.00287684	0.0196905	CAL0134181		CAGL-IPF5161|CAGL-CDS1943.1|CAG61211.1	ORF|Uncharacterized	Ortholog(s) have ATP binding, ATPase activity, DNA replication origin binding, GTP binding, GTPase activity, chromatin binding, protein serine/threonine kinase activity	CDC6
CAGL0I07447g	1.06351	0.37476	0.711456	1.23189	0.00262919	0.0119707	1.08271	0.25165	0.454696	1.06001	0.606183	0.814517	1.64671	1.01724e-05	0.000232482	2.84495	0	0	CAL0132578		CAGL-IPF4266|CAGL-CDS1661.1|CAG60509.1	ORF|Uncharacterized	Ortholog(s) have myo-inositol transmembrane transporter activity, role in myo-inositol import across plasma membrane, myo-inositol transport and plasma membrane localization	ITR2
CAGL0F01881g	1.28363	0.0217719	0.16154	1.50117	0.000179988	0.00122452	1.11617	0.311069	0.521193	1.03877	0.73756	0.893029	1.64539	1.09828e-05	0.0002447	1.07882	0.5048	0.766456	CAL0130916		CAGL-IPF5743|CAGL-CDS4602.1|CAG58978.1	ORF|Uncharacterized	Ortholog of S. cerevisiae : YLR053C and Saccharomyces cerevisiae S288C : YLR053C	YLR053C
CAGL0J11572g	-1.11632	0.324371	0.677038	1.26341	0.035042	0.0992919	1.39235	0.0027931	0.0145159	-1.44232	0.00410719	0.0329689	1.64401	9.34313e-05	0.00136682	1.02086	0.871475	0.963819	CAL0133736	NUF2	CAGL-IPF2918|CAGL-CDS2318.1|CAG61167.1	ORF|Uncharacterized	Putative spindle pole body protein		NUF2
CAGL0M01914g	-1.11868	0.242791	0.603009	1.17541	0.0918871	0.203781	-1.12304	0.226225	0.424331	-1.02306	0.812319	0.932216	1.64362	2.23471e-07	8.4396e-06	1.2416	0.024278	0.107362	CAL0137097		CAGL-IPF6371|CAGL-CDS1170.1|CAG62404.1	ORF|Uncharacterized	Protein of unknown function
CAGL0C03487g	1.11385	0.198711	0.551608	2.11621	0	0	2.07051	0	0	1.17113	0.110453	0.317926	1.64318	5.05568e-07	1.80681e-05	1.77668	6.3075e-09	2.02334e-07	CAL0127570		CAGL-IPF963|CAGL-CDS2845.1|CAG58234.1	ORF|Uncharacterized	Ortholog(s) have role in phospholipid translocation and trans-Golgi network localization	YNR048W
CAGL0F02651g	-1.18624	0.229958	0.590069	-1.08674	0.556006	0.707909	-1.03308	0.817226	0.910936	1.36104	0.0834774	0.266178	1.6418	0.00527603	0.0304057	1.3938	0.0631955	0.211877	CAL0129741		CAGL-IPF5700|CAGL-CDS1949.1|CAG59009.1	ORF|Uncharacterized	Ortholog(s) have catalytic activity and role in ascospore wall assembly	DIT1
CAGL0H02255g	-1.15783	0.0861799	0.365219	1.30866	0.00160167	0.00795163	1.59934	3.55097e-08	6.59095e-07	1.13265	0.286811	0.563083	1.64076	2.28185e-05	0.000427847	1.20941	0.104067	0.298254	CAL0131864		CAGL-IPF5866|CAGL-CDS0573.1|CAG59826.1	ORF|Uncharacterized	Ortholog(s) have membrane localization	RSN1
CAGL0H01144g	1.36066	0.0724332	0.330352	-1.0027	0.987461	0.994932	1.353	0.0752442	0.197063	-1.073	0.75646	0.902072	1.63875	0.0291043	0.105143	2.45926	7.03441e-05	0.00088137	CAL0130434		Cagl0H.mRNA.at.535.m|CAR57985.1	ORF|Uncharacterized	Ortholog(s) have SUMO polymer binding activity	ZIP1
CAGL0L10648g	-1.06775	0.485026	0.78346	1.2935	0.00596788	0.023885	1.97138	3.78142e-13	1.33401e-11	-1.00174	0.986971	0.995383	1.63779	3.50322e-06	9.68995e-05	-1.05808	0.595924	0.828111	CAL0135974		CAGL-IPF4177|CAGL-CDS2221.1|CAG62204.1	ORF|Uncharacterized	Ortholog(s) have cyclin-dependent protein serine/threonine kinase regulator activity and role in regulation of cyclin-dependent protein serine/threonine kinase activity, traversing start control point of mitotic cell cycle	CLN1
CAGL0A00341g	1.28415	0.0688872	0.321333	2.10236	4.59191e-08	8.37709e-07	1.26904	0.0804664	0.207075	1.15561	0.239292	0.507361	1.63661	5.85988e-05	0.000926376	1.30034	0.0330109	0.134766	CAL0126869		CAGL-IPF3316|CAGL-CDS4533.1|CAG57678.1	ORF|Uncharacterized	Ortholog(s) have fatty acid alpha-oxygenase activity and role in fatty acid alpha-oxidation, sphingoid catabolic process	MPO1
CAGL0I09086g	1.12402	0.2163	0.570975	1.29766	0.005676	0.0229235	-1.15974	0.116099	0.270423	1.21185	0.101159	0.302114	1.63289	2.82174e-05	0.00050422	-1.20999	0.105178	0.300463	CAL0132638		CAGL-IPF8973|CAGL-CDS1415.1|CAG60578.1	ORF|Uncharacterized	Has domain(s) with predicted transmembrane transporter activity, role in transmembrane transport and integral component of membrane localization		ESBP6
CAGL0G04279g	1.1244	0.39739	0.728735	1.12492	0.391775	0.568197	1.06037	0.668726	0.81648	1.30482	0.07628	0.250882	1.62882	0.0011199	0.00995574	-1.00415	0.978185	0.995121	CAL0129204		CAGL-IPF5620|CAGL-CDS1229.1|CAG59474.1	ORF|Uncharacterized	Has domain(s) with predicted transferase activity, transferring glycosyl groups activity and role in protein glycosylation		MNT3
CAGL0C02541g	1.03226	0.685446	0.891979	1.20491	0.0172736	0.0568704	-1.07493	0.356068	0.567872	1.15782	0.173195	0.415185	1.62414	6.5117e-06	0.00016356	1.17226	0.139787	0.365243	CAL0127252		CAGL-IPF1040|CAGL-CDS1298.1|CAG58193.1	ORF|Uncharacterized	Ortholog(s) have TFIID-class transcription factor complex binding, chromatin binding, lysine-acetylated histone binding activity	BDF1
CAGL0D00418g	1.04379	0.647086	0.875668	1.34848	0.00140092	0.00712092	1.01489	0.874506	0.94149	-1.04757	0.668235	0.852239	1.6228	7.94627e-06	0.000192336	-1.36546	0.00409752	0.0260374	CAL0128477		CAGL-IPF2567|CAGL-CDS0967.1|CAG58342.1	ORF|Verified	Ortholog(s) have role in long-chain fatty acid transport	FAT3
CAGL0E06644g	-1.25718	0.0404179	0.237924	-1.44772	0.000919252	0.00496639	-1.0216	0.848119	0.929402	1.47229	0.00171303	0.0176098	1.62174	8.84384e-05	0.00130092	1.60235	0.000132832	0.00149858	CAL0129070	EPA1	CAGL-IPF5973|CAG58898.1	ORF|Verified	Sub-telomerically encoded adhesin with a role in cell adhesion; GPI-anchored cell wall protein; N-terminal ligand binding domain binds to ligands containing a terminal galactose residue; belongs to adhesin cluster I		FLO1
CAGL0K06633g	-1.00172	0.986586	0.996988	1.45824	0.000200027	0.00133417	1.39626	0.000985905	0.00616422	-1.22974	0.0684776	0.236321	1.61968	2.05932e-05	0.00040168	1.09947	0.403642	0.683215	CAL0134149		CAGL-IPF5310|CAGL-CDS3431.1|CAG61472.1	ORF|Uncharacterized	Ortholog(s) have role in attachment of spindle microtubules to kinetochore, protein localization to kinetochore and COMA complex, kinetochore localization	AME1
CAGL0G09801g	-1.20137	0.113268	0.417904	1.07297	0.540964	0.696908	1.54797	0.00014214	0.00117575	-1.22802	0.105862	0.310348	1.61866	0.000144259	0.00189206	1.34817	0.0185961	0.0880217	CAL0137567		CAGL-IPF1530|CAGL-CDS1028.1|CAG59713.1	ORF|Uncharacterized	Ortholog(s) have DNA polymerase processivity factor activity, DNA-directed DNA polymerase activity, double-stranded DNA binding, single-stranded DNA binding activity	DPB2
CAGL0I03564g	-1.09393	0.394769	0.725926	1.20222	0.0798473	0.184372	1.25272	0.0319564	0.1038	-1.29776	0.0150642	0.0837336	1.61856	6.80266e-06	0.000169272	1.13114	0.250408	0.519489	CAL0132554		CAGL-IPF7374|CAGL-CDS2280.1|CAG60340.1	ORF|Uncharacterized	Ortholog(s) have cyclin-dependent protein serine/threonine kinase regulator activity	CLB3
CAGL0B03641g	-1.14502	0.0913517	0.375487	1.39759	2.69576e-05	0.000231618	1.15498	0.0707337	0.18885	-1.39196	0.00240624	0.0226871	1.61716	9.92807e-06	0.000228861	-1.10284	0.3692	0.649914	CAL0127858		CAGL-IPF750|CAGL-CDS0462.1|CAG58030.1	ORF|Uncharacterized	Ortholog(s) have ATP-dependent microtubule motor activity, minus-end-directed, ATP-dependent microtubule motor activity, plus-end-directed, microtubule motor activity	CIN8
CAGL0L08294g	-1.0638	0.51176	0.79538	1.26949	0.0109264	0.0392747	1.53254	5.03689e-06	5.98917e-05	-1.03503	0.745171	0.89734	1.6171	5.58012e-06	0.000144947	-1.24372	0.0397858	0.153856	CAL0135744		CAGL-IPF7584|CAGL-CDS0726.1|CAG62107.1	ORF|Verified	Ortholog(s) have role in axial cellular bud site selection and cell division site, cellular bud neck, cellular bud neck septin ring, incipient cellular bud site, integral component of plasma membrane localization	AXL2
CAGL0D00374g	1.05858	0.864086	0.964784	1.10315	0.759978	0.858076	1.67029	0.097113	0.237958	1.65565	0.124709	0.343368	1.6122	0.145841	0.320513	1.74822	0.0978288	0.287494	CAL0128121		CAGL-IPF2562|CAGL-CDS5513.1|CAG58340.1	ORF|Uncharacterized	Protein of unknown function
CAGL0E02915g	1.07715	0.459409	0.770172	1.24224	0.0305851	0.0896187	-1.2022	0.066482	0.180873	-1.01606	0.875379	0.958798	1.61209	2.54286e-06	7.49916e-05	-1.49203	8.41344e-05	0.00102287	CAL0129052		CAGL-IPF9200|CAGL-CDS2086.1|CAG58735.1	ORF|Verified	Putative adhesin-like protein		SCW11
CAGL0J11616g	1.88483	0.0726198	0.330637	-1.18656	0.647799	0.774602	1.52138	0.218895	0.416746	1.10514	0.813615	0.932216	1.60998	0.243497	0.444964	1.87388	0.133429	0.353136	CAL0129947		CAGL-IPF10271|CAGL-CDS5195.1|CAG61169.1	ORF|Uncharacterized	Protein of unknown function
CAGL0B04235g	1.17794	0.190927	0.539827	1.13635	0.304514	0.481207	1.64689	5.36894e-05	0.000502643	1.5607	0.0218784	0.109187	1.6083	0.0143107	0.0626168	1.57162	0.020389	0.0943278	CAL0127898	SCP120	CAGL-IPF704|CAGL-CDS3486.1|CAG58054.1	ORF|Uncharacterized	Protein with a predicted role in maintenance of ploidy
CAGL0A03410g	1.28785	0.329185	0.679495	1.19084	0.494692	0.658312	1.83957	0.0147475	0.0576798	-1.16712	0.59058	0.804306	1.60644	0.0928408	0.23598	1.57462	0.110957	0.312346	CAL0126739		CAGL-IPF1232|CAGL-CDS4024.1|CAG57809.1	ORF|Uncharacterized	Protein of unknown function
CAGL0M10021g	1.11294	0.3135	0.667494	1.44817	0.000465021	0.00271619	-1.0033	0.97514	0.989409	-1.31521	0.0285035	0.131072	1.60595	0.000146696	0.0019193	-1.27299	0.054111	0.191329	CAL0137279		CAGL-IPF8384|CAGL-CDS2063.1|CAG62760.1	ORF|Uncharacterized	Protein of unknown function		YBR138C
CAGL0L04832g	-1.23449	0.610635	0.854719	-1.12052	0.76912	0.863255	1.20829	0.604941	0.770839	1.7238	0.192558	0.442161	1.60498	0.259376	0.461256	1.53631	0.327121	0.607575	CAL0135660		CAGL-IPF12573|CAR58062.1	ORF|Uncharacterized	Protein of unknown function
CAGL0C01903g	-1.00117	0.991535	0.997123	1.46814	0.00043708	0.00258703	1.39295	0.00237314	0.0126925	-1.16271	0.158425	0.393659	1.60363	9.30695e-06	0.000216919	-1.0697	0.529319	0.785657	CAL0127292		CAGL-IPF1098|CAGL-CDS0889.1|CAG58164.1	ORF|Uncharacterized	Ortholog(s) have DNA binding, ubiquitin protein ligase activity	CDC27
CAGL0K13002g	-1.16452	0.194507	0.545424	1.06826	0.572313	0.719884	1.21541	0.0947438	0.23337	-1.25662	0.0543268	0.204995	1.60239	6.84944e-05	0.00104508	1.10637	0.394536	0.674448	CAL0133995	AED2	CAGL-IPF4603|CAGL-CDS0540.1|CAG61745.1|AGA1	ORF|Uncharacterized	Putative adhesin; predicted GPI-anchor; belongs to adhesin cluster III
CAGL0G01738g	1.29855	0.0208507	0.156881	4.59954	0	0	1.6214	1.85109e-05	0.000200015	1.67546	1.9259e-05	0.000408582	1.60215	9.51766e-05	0.00138097	1.90993	8.59519e-08	2.25465e-06	CAL0137535		CAGL-IPF3835|CAGL-CDS3513.1|CAG59363.1	ORF|Verified	Protein of unknown function		PIL1
CAGL0J07348g	-1.21573	0.209295	0.563088	-1.05548	0.726893	0.834202	-1.10925	0.501687	0.694155	-1.58947	0.000526254	0.0066563	1.59987	0.000389379	0.00425758	1.0233	0.862943	0.962339	CAL0132782		CAGL-IPF2374|CAGL-CDS1892.1|CAG60977.1	ORF|Uncharacterized	Ortholog(s) have structural constituent of cytoskeleton activity, role in mitotic spindle organization, spindle pole body organization and outer plaque of mitotic spindle pole body, outer plaque of spindle pole body localization	CNM67
CAGL0L05324g	-1.13016	0.609024	0.854292	1.03872	0.868614	0.933024	-1.00058	0.997964	0.998564	1.48667	0.172847	0.414971	1.59808	0.105622	0.257217	2.25258	0.00519336	0.0317505	CAL0135460		CAGL-IPF4558|CAGL-CDS5479.1|CAG61976.1	ORF|Uncharacterized	Protein of unknown function
CAGL0I01914g	1.07185	0.534354	0.810072	1.04911	0.666961	0.788482	-1.38436	0.00353957	0.0176548	-1.15391	0.28956	0.566045	1.59701	0.000521731	0.00541562	-1.14389	0.320661	0.601028	CAL0129955		CAGL-IPF2107|CAGL-CDS4902.1|CAG60271.1	ORF|Uncharacterized	Ortholog(s) have role in meiosis I, negative regulation of protein localization to nucleolus, positive regulation of exit from mitosis and nucleolus, nucleus localization	SPO12
CAGL0K08602g	-1.21853	0.134976	0.456137	1.10504	0.440464	0.611667	1.19602	0.164015	0.344114	-1.33414	0.0691026	0.237823	1.59629	0.00292666	0.0193116	1.65368	0.00142625	0.0110873	CAL0134727		CAGL-IPF3097|CAGL-CDS3152.1|CAG61558.1	ORF|Uncharacterized	Ortholog(s) have DNA replication origin binding, single-stranded DNA binding activity	SLD2
CAGL0M04323g	1.04383	0.540148	0.814195	1.38524	3.03509e-06	3.41096e-05	1.04349	0.542035	0.7253	-1.22943	0.0515868	0.198053	1.59507	1.0567e-05	0.000237244	-1.06591	0.547726	0.796962	CAL0136273	ACE2	CAGL-IPF8296|CAGL-CDS1088.1|CAG62511.1	ORF|Verified	Putative transcription factor; null mutation results in hypervirulence in immunocompromised mice	ACE2
CAGL0M06347g	1.32726	0.0138438	0.119587	1.71931	2.42376e-06	2.79466e-05	1.11481	0.344495	0.556134	2.78505	1.09246e-13	1.81792e-11	1.59442	0.000718142	0.00706859	1.9267	1.99304e-06	3.81759e-05	CAL0137463		CAGL-IPF6150|CAGL-CDS3477.1|CAG62599.1	ORF|Uncharacterized	Ortholog(s) have phytoceramidase activity, sphingosine N-acyltransferase activity, role in ceramide biosynthetic process, ceramide catabolic process and cortical endoplasmic reticulum, endoplasmic reticulum localization	YPC1
CAGL0C04136g	1.02571	0.786196	0.932203	1.11897	0.2295	0.39706	1.03407	0.720224	0.851828	1.04696	0.711406	0.877505	1.58976	0.000185963	0.00231367	-1.13507	0.307149	0.585806	CAL0127348	HHF1	CAGL-IPF911|CAGL-CDS5523.1|CAG58261.1	ORF|Verified	Histone H4; one of three genes encoding histone H4 (HHF1, HHF2, HHF3); changes in gene dosage via homologous recombination modulate DNA damage response	HHF1
CAGL0L08448g	1.25889	0.000893588	0.0192336	1.37701	3.88231e-06	4.2996e-05	-1.56388	1.10581e-10	2.87348e-09	-1.34923	0.00606987	0.0444595	1.58943	2.16855e-05	0.00041327	1.07447	0.510547	0.769985	CAL0136104		CAGL-IPF7575|CAGL-CDS4648.1|CAG62114.1	ORF|Uncharacterized	Ortholog(s) have role in eisosome assembly, negative regulation of protein phosphorylation, negative regulation of sphingolipid biosynthetic process and plasma membrane organization, more	NCE102
CAGL0G09757g	-1.16195	0.103564	0.398141	1.21507	0.0341558	0.0973045	1.38074	0.000446228	0.00313596	-1.16182	0.153748	0.388338	1.58898	1.03509e-05	0.000234546	1.56166	2.21968e-05	0.000328327	CAL0130673		ZCF18|CAGL-IPF1535|CAGL-CDS0133.1|CAG59711.1	ORF|Uncharacterized	Has domain(s) with predicted DNA binding, DNA-binding transcription factor activity, RNA polymerase II-specific, zinc ion binding activity and role in regulation of transcription, DNA-templated, transcription, DNA-templated		YLR278C
CAGL0K08294g	-1.08641	0.474794	0.78013	1.11703	0.338891	0.516235	-1.00669	0.954041	0.979474	-1.22724	0.106214	0.310593	1.58823	0.000257999	0.00307348	1.03354	0.794712	0.929896	CAL0134815		CAGL-IPF3118|CAGL-CDS0002.1|CAG61545.1	ORF|Uncharacterized	Ortholog(s) have ATP binding, ATP-dependent microtubule motor activity, minus-end-directed activity	DYN1
CAGL0K05269g	-1.20655	0.096859	0.383334	1.29983	0.0193894	0.0625604	1.50651	0.000250583	0.00193738	-1.3522	0.0072005	0.0502701	1.58806	3.59621e-05	0.00061575	-1.0002	0.9986	0.999163	CAL0134699		CAGL-IPF3984|CAGL-CDS0908.1|CAG61415.1	ORF|Uncharacterized	Ortholog(s) have methylated histone binding activity, role in histone acetylation and NuA3 histone acetyltransferase complex, NuA3a histone acetyltransferase complex, NuA3b histone acetyltransferase complex localization	NTO1
CAGL0H02277g	-1.14428	0.441351	0.760814	1.09248	0.59705	0.738103	2.16449	1.56458e-06	2.09937e-05	1.79043	0.0112108	0.068855	1.5874	0.0444758	0.141056	1.74529	0.0162153	0.0795086	CAL0131594		CAGL-IPF5867|CAGL-CDS5124.1|CAG59827.1	ORF|Uncharacterized	Protein of unknown function
CAGL0F04895g	1.57395	7.07753e-05	0.00299222	1.95242	4.57603e-09	1.12334e-07	-2.06931	1.89292e-10	4.77895e-09	1.15038	0.249944	0.520106	1.58516	0.000154566	0.00199773	-1.22466	0.0961421	0.284579	CAL0131214		CAGL-IPF350|CAGL-CDS0600.1|CAG59108.1	ORF|Verified	Ortholog(s) have glycogen phosphorylase activity, role in glycogen catabolic process and cytoplasm localization	GPH1
CAGL0G09977g	1.44977	0.000216223	0.00706638	1.87893	3.29938e-10	1.12665e-08	-1.20513	0.0631012	0.173716	1.37164	0.00236499	0.0225691	1.58439	9.52208e-06	0.000220457	1.08758	0.419527	0.697562	CAL0129165	GDB1	CAGL-IPF1518|CAGL-CDS0098.1|CAG59721.1	ORF|Uncharacterized	Ortholog(s) have 4-alpha-glucanotransferase activity, amylo-alpha-1,6-glucosidase activity and role in glycogen catabolic process	GDB1
CAGL0I02596g	1.03551	0.852732	0.959275	-1.00799	0.965502	0.985342	2.52739	1.2765e-07	2.16557e-06	1.73365	0.0383845	0.161197	1.58157	0.0847967	0.223536	4.0677	9.74394e-08	2.54346e-06	CAL0132218		CAGL-IPF8064|CAGL-CDS4450.1|CAG60302.1	ORF|Uncharacterized	Protein of unknown function
CAGL0I10054g	1.27088	0.0126807	0.11221	1.63437	3.08577e-07	4.49123e-06	-1.00977	0.919332	0.964792	1.1389	0.234033	0.500895	1.58152	2.69173e-05	0.000486935	1.08918	0.435232	0.712234	CAL0132246		CAGL-IPF7698|CAGL-CDS0960.1|CAG60620.1	ORF|Uncharacterized	Ortholog(s) have glucosidase activity, role in (1->6)-beta-D-glucan biosynthetic process, fungal-type cell wall organization, sphingolipid biosynthetic process and integral component of membrane localization	SKN1
CAGL0K10626g	1.40939	0.000470083	0.0125066	2.0579	1.87184e-13	1.3295e-11	1.01668	0.866066	0.93682	-1.20271	0.116161	0.328496	1.58042	9.73169e-05	0.00140057	1.23008	0.0779507	0.244457	CAL0134357		CAGL-IPF3229|CAGL-CDS1101.1|CAG61642.1	ORF|Uncharacterized	Ortholog(s) have glycogen (starch) synthase activity and role in glycogen biosynthetic process	GSY1
CAGL0J03608g	1.01579	0.875257	0.968797	1.31865	0.00545866	0.0221802	1.37238	0.00146217	0.00851252	-1.00765	0.943556	0.983063	1.57979	2.13287e-05	0.000408544	-1.09557	0.396836	0.677076	CAL0133100		CAGL-IPF6893|CAGL-CDS1782.1|CAG60810.1	ORF|Uncharacterized	Ortholog(s) have DNA-binding transcription factor activity and role in cellular response to oxidative stress, mitochondrion organization, positive regulation of transcription by RNA polymerase II, spindle pole body organization	HCM1
CAGL0F02101g	1.13059	0.210538	0.564436	1.97538	3.37119e-12	1.91046e-10	1.37971	0.000999415	0.00622676	1.59712	2.26382e-05	0.000467242	1.57611	3.82982e-05	0.000647422	1.64408	6.9274e-06	0.000113853	CAL0129844		CAGL-IPF5728|CAGL-CDS0025.1|CAG58988.1	ORF|Uncharacterized	Ortholog(s) have peptidase activator activity, proteasome binding activity and role in proteasome assembly, proteasome core complex import into nucleus, regulation of proteasomal protein catabolic process	BLM10
CAGL0H09240g	1.16306	0.136758	0.457032	1.40171	0.000849874	0.00464813	-1.11893	0.267408	0.473293	-1.15181	0.176969	0.420433	1.57598	1.34335e-05	0.000287872	-1.05762	0.593011	0.826428	CAL0131624		CAGL-IPF84|CAGL-CDS1305.1|CAG60134.1	ORF|Uncharacterized	Has domain(s) with predicted transferase activity, transferring glycosyl groups activity and role in protein glycosylation		MNT3
CAGL0B02673g	-1.15107	0.220579	0.576297	1.13112	0.279903	0.455181	1.43985	0.00133882	0.00790932	-1.13566	0.16953	0.409225	1.57015	1.03279e-06	3.46234e-05	-1.01549	0.868346	0.96285	CAL0127732		CAGL-IPF833|CAGL-CDS2245.1|CAG57987.1	ORF|Uncharacterized	Ortholog(s) have structural molecule activity	CHL4
CAGL0M04851g	-1.47509	0.732696	0.912737	1.65205	0.559551	0.711561	3.49874	0.103974	0.249378	-1.15929	0.872873	0.95836	1.56707	0.60433	0.771373	-7.21692	0.293814	0.569345	CAL0137103		CAGL-IPF14284|CAG62534.1	ORF|Uncharacterized	Protein of unknown function
CAGL0F04719g	1.66814	1.06962e-05	0.000698209	2.19457	1.34771e-11	6.41005e-10	-1.64284	1.95081e-05	0.000207424	1.11846	0.335068	0.61104	1.56694	0.000109844	0.00155563	1.05797	0.627647	0.845062	CAL0129671		CAGL-IPF1662|CAGL-CDS1080.1|CAG59100.1	ORF|Uncharacterized	Ortholog(s) have glycogen (starch) synthase activity, role in glycogen biosynthetic process and cytoplasm localization	GSY2
CAGL0M04917g	1.07693	0.701109	0.897038	1.24006	0.252925	0.424153	1.56877	0.0149987	0.0583196	1.05686	0.83337	0.939747	1.5649	0.0863262	0.226001	1.26853	0.36714	0.647573	CAL0137123		CAGL-IPF7206|CAGL-CDS1578.1|CAG62537.1	ORF|Uncharacterized	Protein of unknown function		FUS2
CAGL0M02541g	-4.02233	0.166024	0.5008	3.9852	0.00672389	0.0261446	2.90915	0.036991	0.115913	1.15549	0.798058	0.924199	1.56352	0.415822	0.62154	1.84798	0.273283	0.546011	CAL0136445		CAGL-IPF14365|CAG62433.1	ORF|Uncharacterized	Protein of unknown function
CAGL0D02530g	-1.20023	0.0930735	0.37706	1.03237	0.769264	0.863255	-1.87977	6.28444e-09	1.34989e-07	-1.02587	0.814504	0.932216	1.5629	4.08383e-05	0.000683849	-1.57797	2.83697e-05	0.000398598	CAL0127979	EGT2	CAGL-IPF4864|CAGL-CDS1169.1|CAG58436.1	ORF|Verified	Putative endoglucanase; glycoside hydrolase; predicted GPI-anchor		EGT2
CAGL0H02123g	1.05804	0.563955	0.829657	1.56608	4.26881e-06	4.69834e-05	1.01654	0.866543	0.936826	-1.4177	0.00136311	0.0145106	1.56092	4.28176e-05	0.000710292	1.37552	0.00341881	0.0224478	CAL0130374		CAGL-IPF5856|CAGL-CDS1741.1|CAG59820.1	ORF|Uncharacterized	Ortholog(s) have mRNA binding activity and role in mRNA splice site selection, mRNA splicing, via spliceosome, positive regulation of mRNA splicing, via spliceosome	NAM8
CAGL0D06644g	-1.27257	0.0680946	0.319032	1.12921	0.355925	0.532738	1.18719	0.191971	0.3803	-1.41613	0.0024586	0.0230827	1.55974	0.000105414	0.00150491	-1.11984	0.324758	0.605054	CAL0128019		CAGL-IPF8214|CAGL-CDS0599.1|CAG58605.1	ORF|Uncharacterized	Ortholog(s) have signaling adaptor activity	NUD1
CAGL0F07755g	-1.07371	0.589482	0.843554	-1.04188	0.754062	0.853386	1.3616	0.0176866	0.0660705	1.01348	0.914682	0.974349	1.55941	0.000362587	0.00404775	1.43434	0.00390724	0.0249773	CAL0129221	CEP3	CAGL-IPF555|CAGL-CDS1447.1|CAG59229.1|ZCF13|CBF3B	ORF|Verified	Centromere binding factor 3b; inner kinetochore protein	CEP3
CAGL0H06039g	-1.16691	0.404974	0.733774	1.05359	0.769915	0.863494	1.10127	0.583708	0.756917	1.40631	0.188932	0.437265	1.55834	0.0862884	0.226001	1.32266	0.287814	0.563666	CAL0130474	FLR2	CAGL-IPF345|CAGL-CDS1563.1|CAG59992.1	ORF|Verified	Multidrug transporter of the major facilitator superfamily involved in 5-flucytosine resistance		FLR1
CAGL0K11770g	-1.12143	0.200535	0.553785	1.18057	0.0627353	0.153872	1.26191	0.00902557	0.0385868	-1.16605	0.137942	0.364536	1.55666	1.87538e-05	0.000378273	1.06625	0.535773	0.789684	CAL0134339		CAGL-IPF8515|CAGL-CDS1758.1|CAG61690.1	ORF|Uncharacterized	Ortholog(s) have DNA binding activity and role in negative regulation of extrachromosomal rDNA circle accumulation involved in replicative cell aging, rDNA heterochromatin assembly, termination of RNA polymerase I transcription	NSI1
CAGL0F02035g	-1.17029	0.210176	0.564318	1.21906	0.109622	0.231777	1.56926	0.000253337	0.00195018	-1.36921	0.0126059	0.0748343	1.55646	0.000417659	0.0045021	1.05703	0.65962	0.863934	CAL0129264	CTF19	CAGL-IPF5731|CAGL-CDS2953.1|CAG58985.1	ORF|Uncharacterized	Protein of unknown function		CTF19
CAGL0L05830g	-1.21122	0.261142	0.621709	-1.08765	0.620799	0.75554	1.47548	0.0214916	0.0764768	-1.02708	0.901895	0.967289	1.55405	0.041634	0.135856	1.32634	0.192553	0.442151	CAL0135390		CAGL-IPF4523|CAGL-CDS4292.1|CAG61998.1	ORF|Uncharacterized	Ortholog(s) have structural molecule activity, role in ascospore formation and meiotic spindle pole body localization	SPO74
CAGL0L07766g	1.40089	0.00869965	0.0891212	1.40606	0.00761921	0.0291368	1.33241	0.0242692	0.0839352	1.25289	0.156686	0.392267	1.55307	0.00554592	0.0314955	1.19706	0.261402	0.532911	CAL0135824		CAGL-IPF9426|CAGL-CDS3744.1|CAG62085.1	ORF|Uncharacterized	Ortholog(s) have acetate transmembrane transporter activity, ammonium transmembrane transporter activity and role in acetate transport, ammonium transport, nitrogen utilization, plasma membrane acetate transport, transmembrane transport	ADY2
CAGL0E04224g	1.04524	0.717081	0.905143	1.0361	0.770727	0.863986	1.9503	3.4241e-08	6.40006e-07	-1.17252	0.100795	0.301537	1.55086	5.80996e-06	0.000149459	-1.20671	0.0531522	0.189575	CAL0128938		CAGL-IPF2492|CAGL-CDS4216.1|CAG58790.1	ORF|Uncharacterized	Protein of unknown function
CAGL0D05940g	1.124	0.0931895	0.37706	1.90559	0	0	2.66793	0	0	-4.54989	0	0	1.5508	0.000353638	0.00397283	1.00913	0.94103	0.983923	CAL0128393	ERG1	CAGL-IPF4879|CAGL-CDS2128.1|CAG58578.1	ORF|Verified	Squalene epoxidase with a role in ergosterol synthesis; involved in growth under conditions of low oxygen tension	ERG1
CAGL0M11924g	1.0222	0.835296	0.952837	1.32188	0.00787717	0.0299488	1.24432	0.037179	0.116365	-1.09239	0.506662	0.748851	1.54912	0.000987868	0.00908531	1.07994	0.563641	0.807519	CAL0136405		CAGL-IPF6281|CAGL-CDS3941.1|CAG62840.1	ORF|Uncharacterized	Ortholog(s) have role in chromosome segregation, protein localization to kinetochore and nuclear MIS12/MIND complex, spindle pole localization	MTW1
CAGL0G08646g	1.00817	0.923092	0.98296	1.53493	3.30895e-07	4.72568e-06	1.4323	1.84693e-05	0.000200015	1.69933	5.52079e-06	0.000136103	1.54912	0.000176397	0.00221721	1.20082	0.117316	0.323851	CAL0137775		CAGL-IPF1617|CAGL-CDS1930.1|CAG59665.1	ORF|Uncharacterized	Ortholog(s) have RNA polymerase II cis-regulatory region sequence-specific DNA binding activity and role in positive regulation of transcription by RNA polymerase II, re-entry into mitotic cell cycle after pheromone arrest	POG1
CAGL0G03421g	-1.00012	0.999001	0.999376	1.1827	0.0740259	0.173793	-1.41269	0.00023763	0.00184901	-1.11821	0.33297	0.609228	1.54706	0.000152825	0.00198356	1.05388	0.649539	0.858929	CAL0129273	FLO8	CAGL-IPF3632|CAGL-CDS0425.1|CAG59439.1	ORF|Uncharacterized	Protein of unknown function		FLO8
CAGL0E06666g	1.52646	4.16237e-08	1.05585e-05	1.7106	3.23341e-12	1.85209e-10	3.09897	0	0	1.32679	0.0129936	0.0762855	1.5451	0.000131909	0.00177579	4.70019	0	0	CAL0128698	EPA2	CAGL-IPF5969|CAGL-CDS0135.1|CAG58899.1	ORF|Verified	Epithelial adhesion protein; predicted GPI-anchor; belongs to adhesin cluster I		FLO1
CAGL0I07359g	1.17687	0.208059	0.562318	1.08878	0.50837	0.670319	1.22414	0.113724	0.266759	1.59543	0.00511598	0.0393111	1.54506	0.00910211	0.0450069	2.74833	1.27454e-09	4.61695e-08	CAL0132400	INO4	CAGL-IPF1496|CAGL-CDS5054.1|CAG60506.1	ORF|Verified	Transcriptional regulator involved in de novo inositol biosynthesis; activator of INO1 gene expression; mutants unable to grow in the absence of inositol	INO4
CAGL0I04224g	-1.02823	0.788828	0.933418	1.16425	0.142425	0.279835	1.26518	0.0231501	0.0806018	-1.20275	0.0843321	0.26765	1.54433	4.70041e-05	0.000760781	1.10425	0.353934	0.636915	CAL0132136		CAGL-IPF5934|CAGL-CDS0529.1|CAG60369.1	ORF|Uncharacterized	Ortholog(s) have DNA translocase activity, DNA-dependent ATPase activity	RAD54
CAGL0B02057g	-1.03106	0.815535	0.943021	1.19476	0.169504	0.319289	-1.07249	0.589042	0.760456	-1.46901	0.00770544	0.0525371	1.54375	0.00242955	0.0167582	1.23159	0.147875	0.379108	CAL0127814		CAGL-IPF5222|CAGL-CDS3848.1|CAG57959.1	ORF|Uncharacterized	Protein of unknown function		FIN1
CAGL0K06193g	1.10828	0.257769	0.618251	1.42608	8.94453e-05	0.000659025	1.51833	3.9622e-06	4.8299e-05	-1.07162	0.523392	0.761492	1.54101	6.51827e-05	0.00100969	1.07722	0.492804	0.760632	CAL0134777	ADA2	CAGL-IPF8691|CAGL-CDS2447.1|CAG61453.1	ORF|Verified	Putative transcription coactivator, component of the Spt-Ada-Gcn5 acetyltransferase (SAGA) complex; involved in drug resistance and virulence	ADA2
CAGL0B00616g	1.02676	0.844329	0.955553	1.13788	0.335523	0.512569	1.07217	0.603113	0.769529	1.28997	0.0398961	0.165715	1.541	0.000476938	0.00505916	1.17997	0.182815	0.428273	CAL0127092		CAGL-IPF3695|CAGL-CDS2662.1|CAG57897.1	ORF|Uncharacterized	Ecm33-family protein with a predicted role in cell wall biogenesis and organization; predicted GPI-anchor	SPS22
CAGL0K04565g	-1.01389	0.908131	0.980465	1.92097	2.82093e-08	5.48434e-07	2.7654	0	0	-1.2324	0.0547527	0.205768	1.54095	6.27723e-05	0.000983125	9.95798	0	0	CAL0134537		CAGL-IPF4036|CAGL-CDS1402.1|CAG61385.1	ORF|Uncharacterized	Ortholog(s) have biotin transmembrane transporter activity, role in biotin transport and plasma membrane localization	VHT1
CAGL0H01573g	-1.06684	0.569649	0.83282	1.11646	0.328849	0.505856	1.48017	0.000475078	0.00329953	-1.1008	0.349235	0.625452	1.53996	2.39928e-05	0.000446719	1.08194	0.443512	0.718935	CAL0130607		CAGL-CDS3084.1|CAG59800.1|CAGL-IPF5823	ORF|Uncharacterized	Ortholog(s) have chromosome, centromeric region, condensed nuclear chromosome kinetochore localization	KRE28
CAGL0M05533g	1.0419	0.645724	0.875482	1.25567	0.0105058	0.0379421	1.03195	0.723701	0.853855	1.29586	0.0215399	0.108309	1.5385	0.000132392	0.00177579	-1.04267	0.711494	0.893821	CAL0136535	DUR1,2	CAGL-IPF7171|CAGL-CDS0049.1|CAG62563.1	ORF|Verified	Ortholog(s) have role in nitrogen compound metabolic process		DUR1,2
CAGL0F03267g	1.33173	0.00136046	0.0252514	1.8047	3.78892e-11	1.58926e-09	-1.24807	0.0132047	0.0525328	1.36125	0.0042401	0.0336993	1.53781	6.53969e-05	0.00100969	1.26908	0.0273943	0.116513	CAL0129268		CAGL-IPF1776|CAGL-CDS0169.1|CAG59036.1	ORF|Uncharacterized	Ortholog(s) have sterol binding, sterol transfer activity and cortical endoplasmic reticulum localization	LAM4
CAGL0L05346g	-1.28648	0.0604324	0.297252	1.03201	0.812229	0.896735	1.14792	0.296459	0.505679	-1.22201	0.0589731	0.214213	1.53779	4.68728e-05	0.000760781	1.09052	0.414734	0.694047	CAL0135214		CAGL-IPF4557|CAGL-CDS3316.1|CAG61977.1	ORF|Uncharacterized	Ortholog(s) have endodeoxyribonuclease activity, role in mitochondrial genome maintenance and mitochondrial inner membrane localization	CCE1
CAGL0C05599g	-1.09535	0.368712	0.709585	1.0867	0.410794	0.586203	1.17418	0.111875	0.263349	-1.27482	0.0296583	0.134067	1.5358	0.000119109	0.00164912	-1.11803	0.31797	0.597297	CAL0127560		CAGL-IPF4061|CAGL-CDS0396.1|CAG58324.1	ORF|Uncharacterized	Ortholog(s) have role in actin cortical patch localization, actin cytoskeleton organization, fungal-type cell wall biogenesis, mitotic division septum assembly, regulation of cell shape		LRG1
CAGL0G05588g	-1.13757	0.354295	0.699789	1.01694	0.902901	0.956023	1.0623	0.659452	0.809611	-1.24596	0.167185	0.406698	1.53394	0.00678923	0.0361165	1.20972	0.231399	0.494662	CAL0130659		CAGL-IPF3504|CAGL-CDS0928.1|CAG59531.1	ORF|Uncharacterized	Ortholog(s) have single-stranded telomeric DNA binding, telomerase inhibitor activity, translation elongation factor binding activity	CDC13
CAGL0J03696g	-1.06499	0.501063	0.789663	1.24368	0.0190586	0.0617926	1.49568	1.4353e-05	0.000159814	-1.03578	0.733731	0.890816	1.53283	3.48049e-05	0.0006037	1.16207	0.146438	0.376525	CAL0129567		CAGL-IPF6886|CAGL-CDS2434.1|CAG60814.1	ORF|Uncharacterized	Ortholog(s) have H4 histone acetyltransferase activity, histone acetyltransferase activity, histone acetyltransferase activity (H3-K4 specific) and histone crotonyltransferase activity, more	ESA1
CAGL0F04939g	-1.12144	0.127673	0.44266	1.21283	0.00991008	0.0361582	1.34393	7.56174e-05	0.000676998	-1.23664	0.0339546	0.146522	1.53162	2.0254e-05	0.000396517	-1.03239	0.750414	0.909831	CAL0131324		CAGL-IPF353|CAGL-CDS0880.1|CAG59110.1	ORF|Uncharacterized	Ortholog(s) have role in negative regulation of helicase activity and MCM complex, nucleus localization		MCM5
CAGL0L03454g	-1.23872	0.0832174	0.358437	1.07018	0.580304	0.724156	1.13901	0.287532	0.4973	-1.09059	0.386804	0.657353	1.52924	2.12234e-05	0.000407996	-1.0083	0.934383	0.983318	CAL0135820		CAGL-IPF2715|CAGL-CDS0338.1|CAG61893.1	ORF|Uncharacterized	Ortholog(s) have 3'-5' DNA helicase activity, enzyme activator activity	SRS2
CAGL0G08954g	1.07072	0.45337	0.767724	1.66947	1.75433e-08	3.63631e-07	1.60729	1.79973e-07	2.97738e-06	1.68073	6.58744e-05	0.00118789	1.52871	0.0011064	0.00986864	1.06188	0.644636	0.856246	CAL0130775		CAGL-IPF1592|CAGL-CDS1557.1|CAG59679.1	ORF|Uncharacterized	Ortholog(s) have plasma membrane localization	YOL019W
CAGL0M11990g	-1.11669	0.202332	0.555917	1.07528	0.401335	0.576722	1.04429	0.616202	0.77803	1.50383	0.000615312	0.00754963	1.52818	0.00037132	0.00411077	1.21565	0.101282	0.293273	CAL0137431		CAGL-IPF6288|CAGL-CDS1418.1|CAG62843.1	ORF|Uncharacterized	Ortholog(s) have cyclin-dependent protein serine/threonine kinase regulator activity	CLN3
CAGL0I01980g	1.12824	0.241113	0.601596	1.49027	0.00010441	0.000756725	-1.42013	0.000653361	0.00432355	1.18715	0.108232	0.314524	1.52754	7.23023e-05	0.00109485	-1.26582	0.0276657	0.117387	CAL0129478		CAGL-IPF2113|CAGL-CDS0190.1|CAG60274.1	ORF|Uncharacterized	Putative activator of transcription; gene is upregulated in azole-resistant strain	LAM1
CAGL0G02101g	1.21817	0.0286321	0.19405	1.52713	2.63993e-06	3.01133e-05	1.42811	7.69817e-05	0.000688056	1.54581	3.90735e-05	0.000756606	1.52726	6.36285e-05	0.000993612	1.93217	5.00758e-10	1.93227e-08	CAL0137757	ECM4	CAGL-IPF3539|CAGL-CDS3030.1|CAG59380.1	ORF|Verified	Putative omega class glutathione transferase; gene is downregulated in azole-resistant strain	ECM4
CAGL0C05005g	1.15551	0.120704	0.430959	1.38744	0.00041853	0.00249665	1.23995	0.0204196	0.0736462	-1.09335	0.444937	0.706197	1.52722	0.000281761	0.00329753	1.07698	0.525952	0.784475	CAL0127414		CAGL-IPF4113|CAGL-CDS0346.1|CAG58297.1	ORF|Uncharacterized	Ortholog(s) have protein serine/threonine kinase activity and role in meiotic spindle disassembly, mitotic cytokinesis, peptidyl-serine phosphorylation, peptidyl-threonine phosphorylation, regulation of exit from mitosis	CDC15
CAGL0M07491g	-1.07475	0.550728	0.821313	1.30116	0.0279571	0.0840924	1.32066	0.0199731	0.0724057	-1.11007	0.419449	0.68549	1.52591	0.00105099	0.00945359	-1.0848	0.530117	0.78578	CAL0136739		CAGL-IPF9557|CAGL-CDS3726.1|CAG62650.1	ORF|Uncharacterized	Ortholog(s) have role in adaptation of signaling pathway by response to pheromone involved in conjugation with cellular fusion, protein deneddylation and COP9 signalosome localization	CSI1
CAGL0K05841g	1.07878	0.40066	0.731275	1.22708	0.0231376	0.072205	1.15611	0.107267	0.255333	1.21462	0.0833569	0.26601	1.52403	0.000174133	0.00220252	1.23856	0.056874	0.198203	CAL0134327	HAP1	CAGL-IPF8667|CAG61441.1|ZCF27	ORF|Uncharacterized	Has domain(s) with predicted DNA binding, DNA-binding transcription factor activity, RNA polymerase II-specific, zinc ion binding activity and role in regulation of transcription, DNA-templated, transcription, DNA-templated		HAP1
CAGL0M06655g	-1.00509	0.948752	0.988874	1.55333	2.48029e-08	4.91171e-07	1.37209	6.21616e-05	0.00056896	-1.51742	0.00196751	0.0197679	1.5215	0.00183707	0.0139748	-1.0315	0.817956	0.93899	CAL0136971	HHT2	CAGL-IPF6171|CAGL-CDS4974.1|CAG62613.1	ORF|Uncharacterized	Histone H3	HHT2
CAGL0L09999g	1.40187	0.00460132	0.0589212	1.70543	6.73241e-06	6.98181e-05	1.40233	0.00433844	0.0209148	-1.3083	0.0159937	0.0868406	1.51925	0.000170671	0.00216386	-1.30623	0.0168634	0.0817086	CAL0135546		CAGL-IPF9253|CAGL-CDS5006.1|CAG62177.1	ORF|Uncharacterized	Ortholog of S. cerevisiae : IRC23 and Saccharomyces cerevisiae S288C : YOR044W	IRC23
CAGL0H07117g	1.07115	0.520903	0.801555	1.34008	0.00600556	0.0240141	1.38262	0.0023233	0.0124814	-1.13123	0.337399	0.612981	1.51921	0.00111661	0.00994302	1.07683	0.564957	0.808274	CAL0131542		CAGL-IPF251|CAGL-CDS3916.1|CAG60039.1	ORF|Uncharacterized	Ortholog(s) have role in phospholipid biosynthetic process and endoplasmic reticulum localization	YFT2
CAGL0G02233g	1.18654	0.126873	0.440581	1.5241	0.000156247	0.00108095	1.55914	6.58479e-05	0.000598586	-1.07468	0.502401	0.748332	1.51846	9.61648e-05	0.00139151	1.09668	0.390718	0.67147	CAL0129325		CAGL-IPF3547|CAGL-CDS5081.1|CAG59386.1	ORF|Uncharacterized	Ortholog(s) have microtubule binding, microtubule plus-end binding activity	DAD2
CAGL0L04752g	-1.10967	0.287144	0.645952	1.24425	0.0245485	0.0756769	1.20445	0.0553362	0.157117	-1.24506	0.030027	0.134511	1.51792	3.44773e-05	0.000599973	1.05035	0.626905	0.844557	CAL0135764		CAGL-IPF8149|CAGL-CDS3551.1|CAG61952.1	ORF|Uncharacterized	Ortholog(s) have microtubule binding, microtubule plus-end binding activity	DAM1
CAGL0M10307g	-1.13953	0.188348	0.535144	1.67786	1.67041e-07	2.59425e-06	1.51337	2.78078e-05	0.000284323	-1.05924	0.558071	0.78305	1.51688	2.1785e-05	0.00041327	1.4228	0.000331677	0.00325263	CAL0136931		CAGL-IPF8355|CAGL-CDS2418.1|CAG62773.1	ORF|Uncharacterized	Ortholog(s) have inositol phosphoceramide synthase activity, role in inositol phosphoceramide metabolic process, sphingolipid biosynthetic process and Golgi apparatus, inositol phosphoceramide synthase complex localization	AUR1
CAGL0E00231g	1.04644	0.579347	0.838408	1.27434	0.00299719	0.0134393	-1.39319	5.0349e-05	0.000475548	1.08106	0.461425	0.720031	1.51579	8.32525e-05	0.00123832	-1.20616	0.0774507	0.243499	CAL0128872		Cagl0E.mRNA.at.524.m|CAG58617.4|CAGL0E00253g	ORF|Uncharacterized	Putative adhesin-like protein; contains tandem repeats and a predicted GPI-anchor; belongs to adhesin cluster III
CAGL0L00227g	1.02021	0.837673	0.953585	1.25653	0.0191114	0.0618886	1.06148	0.540252	0.723824	1.02088	0.853734	0.949681	1.51552	0.000203896	0.00249025	1.40738	0.00230329	0.0166418	CAL0136166		Cagl0L.mRNA.at.519.m|CAR58058.1|CAGL0L00253g	ORF|Uncharacterized	Putative adhesin with glycine and serine rich repeats; belongs to adhesin cluster V
CAGL0M13827g	-1.00593	0.957863	0.989742	1.13546	0.254491	0.425629	1.18184	0.133295	0.296725	1.10608	0.455566	0.715462	1.51461	0.00208428	0.0151622	1.2715	0.0758191	0.240034	CAL0137469	FKS3	CAGL-IPF6051|CAGL-CDS0048.1|CAG62925.1	ORF|Uncharacterized	Putative 1,3-beta-d-glucan synthase component	FKS3
CAGL0J00451g	1.33759	0.0183061	0.14383	2.73591	1.11022e-16	1.13734e-14	2.22255	5.94151e-11	1.59851e-09	4.88945	7.04588e-10	4.39422e-08	1.51191	0.1086	0.262147	2.69174	0.000120989	0.0013885	CAL0133056		CAGL-IPF7800|CAGL-CDS3312.1|CAG60678.1|TDH3	ORF|Verified	Putative glyceraldehyde-3-phosphate dehydrogenase; protein differentially expressed in azole resistant strain; expression downregulated in biofilm vs planktonic cell culture		TDH3
CAGL0J07502g	-1.25566	0.0828434	0.357761	-1.23013	0.114007	0.239194	-1.41855	0.00761278	0.0338226	1.25488	0.0672041	0.233591	1.51095	0.000873059	0.00828706	-1.21866	0.111594	0.313583	CAL0133230		CAGL-IPF2382|CAGL-CDS2538.1|CAG60984.1	ORF|Uncharacterized	Putative protein similar to globins with a heme-binding domain; gene is upregulated in azole-resistant strain	YNL234W
CAGL0G03927g	-1.67753	2.98558e-05	0.00147261	-1.35879	0.0131229	0.04569	-1.10299	0.427159	0.631217	-1.96993	4.08837e-08	1.68764e-06	1.51089	0.000819399	0.0078618	2.1672	3.59368e-10	1.40709e-08	CAL0137711	TPO1_1	CAGL-IPF7117|CAGL-CDS1679.1|CAG59460.1	ORF|Verified	Putative drug:H+ antiporter, involved in efflux of clotrimazole; required for resistance to clotrimazole and other drugs; involved in virulence	TPO1
CAGL0A01284g	1.30679	0.0157732	0.129267	1.59096	2.65424e-05	0.000228789	-1.15109	0.203754	0.39671	1.38288	0.00528339	0.0403067	1.51045	0.000384985	0.00423563	1.10508	0.391678	0.672367	CAL0126693	EPA10	Cagl0A.mRNA.at.511.p|CAR57994.1|CAGL0A01265g	ORF|Uncharacterized	Putative adhesin-like protein; belongs to adhesin cluster I		FLO1
CAGL0C01617g	-1.05932	0.80141	0.938473	1.25348	0.300094	0.47691	2.2261	0.000143826	0.00118601	1.44953	0.14884	0.381433	1.50969	0.108127	0.261123	1.92351	0.0111087	0.0593244	CAL0127594		CAGL-IPF7263|CAGL-CDS4097.1|CAG58151.1	ORF|Uncharacterized	Protein of unknown function
CAGL0K00363g	1.04313	0.728508	0.910742	1.01604	0.89559	0.950489	1.04965	0.688875	0.829483	1.10167	0.48737	0.738121	1.50842	0.00315124	0.0203892	-1.06616	0.646837	0.857671	CAL0134401		CAGL-IPF5180|CAGL-CDS0221.1|CAG61201.1	ORF|Uncharacterized	Ortholog(s) have ABC-type oligopeptide transporter activity, ABC-type peptide transporter activity, oligopeptide transmembrane transporter activity	STE6
CAGL0F01287g	-1.08414	0.244724	0.60522	1.20233	0.00790672	0.0299994	1.07344	0.306959	0.516595	-1.12095	0.277829	0.552442	1.50675	9.72193e-05	0.00140057	1.16494	0.146803	0.37728	CAL0129998	GAS5	CAGL-IPF3721|CAGL-CDS2194.1|CAG58954.1	ORF|Verified	Putative transglycosidase with a predicted role in the elongation of 1,3-beta-glucan	GAS5
CAGL0F03861g	1.05449	0.616886	0.857874	1.3364	0.00619527	0.0245005	1.63661	3.27731e-06	4.04126e-05	1.01986	0.841168	0.944386	1.50652	2.91036e-05	0.000516589	2.10244	3.475e-14	2.17698e-12	CAL0131086		CAGL-IPF1730|CAGL-CDS2558.1|CAG59062.1	ORF|Uncharacterized	Ortholog(s) have mevalonate kinase activity and role in ergosterol biosynthetic process, farnesyl diphosphate biosynthetic process, mevalonate pathway, isopentenyl diphosphate biosynthetic process, mevalonate pathway	ERG12
CAGL0I09482g	1.17386	0.0719757	0.329394	1.34644	0.000826021	0.00452501	1.07692	0.404776	0.613092	1.20952	0.0820935	0.263552	1.50551	0.000182728	0.00227875	1.96885	5.87615e-10	2.23503e-08	CAL0132118		CAGL-IPF7741|CAGL-CDS2575.1|CAG60596.1	ORF|Uncharacterized	Ortholog(s) have role in sporulation resulting in formation of a cellular spore, ubiquitin-dependent protein catabolic process and nuclear envelope localization	UBX7
CAGL0J03982g	1.54746	0.154102	0.482601	1.56675	0.129112	0.261712	4.10876	3.52658e-07	5.493e-06	1.86386	0.0309871	0.137861	1.50481	0.16063	0.340507	2.71877	0.000533672	0.00491299	CAL0133040		CAGL-IPF10370|CAGL-CDS5234.1|CAG60827.1	ORF|Uncharacterized	Protein of unknown function
CAGL0H02563g	1.29855	0.0435003	0.2489	2.24167	4.29838e-10	1.44921e-08	1.00845	0.948106	0.978323	2.45193	4.26403e-12	4.63387e-10	1.50454	0.00160515	0.0126441	-1.06385	0.632847	0.84733	CAL0130631		CAGL-IPF13439|CAG59840.1	ORF|Uncharacterized	Predicted GPI-linked protein	HOR7
CAGL0F01969g	-1.03688	0.677617	0.887713	1.2236	0.0202065	0.0646875	1.11934	0.194258	0.383264	1.03428	0.753664	0.901023	1.50158	0.000153097	0.00198356	-1.01348	0.90082	0.973366	CAL0130998		CAGL-IPF5737|CAGL-CDS2415.1|CAG58982.1	ORF|Uncharacterized	Ortholog of S. cerevisiae : YLR049C and Saccharomyces cerevisiae S288C : YLR049C	YLR049C
CAGL0F03993g	1.08917	0.286812	0.645952	1.48831	6.79707e-07	9.18984e-06	1.79448	2.70006e-13	9.7184e-12	1.02425	0.820997	0.933748	1.50148	0.000122581	0.00167995	1.78503	4.39577e-08	1.20657e-06	CAL0131034	ERG8	CAGL-IPF1717|CAGL-CDS2409.1|CAG59068.1	ORF|Uncharacterized	Ortholog(s) have phosphomevalonate kinase activity	ERG8
CAGL0K09130g	-1.05954	0.487741	0.78346	1.199	0.0292362	0.0866674	1.39822	5.60235e-05	0.000523574	-1.0256	0.808102	0.929335	1.50146	9.38835e-05	0.00136894	1.19903	0.0812408	0.25137	CAL0133863		CAGL-IPF3057|CAGL-CDS3822.1|CAG61581.1	ORF|Uncharacterized	Putative adhesin-like protein	SRL1
CAGL0J01441g	-1.01121	0.916363	0.982947	1.88699	2.17507e-09	5.94185e-08	1.78966	4.12962e-08	7.58568e-07	1.08204	0.518126	0.759433	1.50135	0.000865848	0.00823329	1.74396	5.1546e-06	8.71373e-05	CAL0129759	ADH2	CAGL-IPF7856|CAGL-CDS2968.1|CAG60721.1	ORF|Uncharacterized	Ortholog(s) have alcohol dehydrogenase (NAD+) activity	ADH3
CAGL0K06435g	-1.28798	0.00588711	0.0695358	1.13472	0.166399	0.314663	1.15757	0.108639	0.258012	-1.19695	0.0922086	0.284812	1.50044	0.000141449	0.00185979	-1.12014	0.288399	0.564189	CAL0134709		CAGL-IPF5299|CAGL-CDS0084.1|CAG61464.1	ORF|Uncharacterized	Ortholog(s) have role in negative regulation of gene expression and cytosol, nucleus localization	SPP41
CAGL0G06226g	-1.195	0.0833435	0.358471	1.07395	0.486304	0.651217	1.37322	0.00193047	0.0107795	-1.25761	0.0366886	0.156044	1.49936	0.000216598	0.0026273	1.04951	0.659672	0.863934	CAL0129973		CAGL-IPF3446|CAGL-CDS0179.1|CAG59559.1	ORF|Uncharacterized	Ortholog(s) have role in asymmetric protein localization to new mitotic spindle pole body, positive regulation of exit from mitosis, vesicle-mediated transport and cellular bud localization	LTE1
CAGL0D05258g	-1.10932	0.21554	0.5701	1.10761	0.220801	0.386676	1.22999	0.0130054	0.051825	-1.09875	0.379889	0.650011	1.49891	0.000157908	0.00203106	1.05931	0.591295	0.825333	CAL0128081		CAGL-IPF4936|CAGL-CDS0262.1|CAG58549.1	ORF|Uncharacterized	Ortholog(s) have ATP binding, ATPase activity, DNA secondary structure binding, DNA/DNA annealing activity, chromatin binding, double-stranded DNA binding and minor groove of adenine-thymine-rich DNA binding, more	SMC2
CAGL0J04950g	-1.00789	0.923149	0.98296	1.39952	3.51433e-05	0.000292513	1.09011	0.288275	0.498167	-1.30787	0.00869424	0.0576492	1.49829	7.58615e-05	0.00114114	1.0173	0.866871	0.96285	CAL0133716		CAGL-IPF7027|CAGL-CDS0780.1|CAG60870.1	ORF|Uncharacterized	Ortholog(s) have role in mitotic recombination and cellular bud localization	IRC8
CAGL0M09086g	-1.11627	0.113965	0.419844	1.1285	0.0818937	0.188088	-1.12881	0.081195	0.208446	-1.39077	0.0017061	0.0176066	1.49821	0.000119516	0.00164912	-1.13315	0.234562	0.498884	CAL0136477		CAGL-IPF8182|CAGL-CDS0130.1|CAG62716.1	ORF|Uncharacterized	Ortholog(s) have GTP binding activity, role in axial cellular bud site selection, protein localization to bud neck, septin ring organization and cellular bud neck, cellular bud neck contractile ring, cellular bud scar localization	BUD4
CAGL0C03135g	-1.18348	0.103219	0.397834	-1.01062	0.918403	0.964635	-1.00116	0.990993	0.996418	-1.2906	0.0142423	0.0805163	1.49756	0.000101047	0.00145033	-1.03688	0.727974	0.901084	CAL0127618		CAGL-IPF990|CAGL-CDS0274.1|CAG58219.1	ORF|Uncharacterized	Ortholog(s) have ATPase activity, chromatin binding, double-stranded DNA binding, single-stranded DNA binding activity	YCS4
CAGL0J10626g	-1.05024	0.599946	0.848848	1.25719	0.013865	0.0475896	1.18542	0.0671751	0.182293	-1.21962	0.0712147	0.241848	1.49608	0.000243354	0.00291861	1.03678	0.742906	0.905062	CAL0132984		CAGL-IPF2845|CAGL-CDS1869.1|CAG61125.1	ORF|Uncharacterized	Has domain(s) with predicted membrane localization		YHR078W
CAGL0J05159g	1.04982	0.659098	0.878852	1.42727	0.00117177	0.00611963	1.54722	6.65408e-05	0.000600784	1.0881	0.503742	0.748639	1.49586	0.0014021	0.0116477	-1.60976	0.00018498	0.00199396	CAL0132794		Cagl0J.mRNA.at.532.m|CAR58044.1|CAGL0J05170g	ORF|Uncharacterized	Putative adhesin-like protein
CAGL0J02046g	1.1882	0.661765	0.879222	1.19652	0.632551	0.763908	2.48802	0.00810621	0.0355698	2.57027	0.0601414	0.216911	1.4939	0.441894	0.642218	3.32876	0.0176382	0.0845397	CAL0132876		CAGL-IPF6475|CAGL-CDS5726.1|CAG60743.1	ORF|Uncharacterized	Protein of unknown function
CAGL0G06864g	-1.03322	0.777935	0.930204	1.21047	0.0968289	0.211577	1.01646	0.887063	0.94754	-1.37881	0.015238	0.0846112	1.49269	0.00235474	0.0163695	1.14618	0.30228	0.577764	CAL0130787		CAGL-IPF5598|CAGL-CDS1237.1|CAG59586.1	ORF|Uncharacterized	Protein of unknown function		MPS3
CAGL0I07293g	1.09468	0.433253	0.757051	1.38787	0.00431726	0.018296	1.57951	6.64793e-05	0.000600784	1.08583	0.505915	0.748851	1.49236	0.00119086	0.0103956	1.14622	0.271309	0.543333	CAL0130316		Cagl0I.mRNA.at.525.m|CAG60504.2	ORF|Uncharacterized	Adhesin-like cell wall protein; predicted GPI-anchor; belongs to adhesin cluster V		FLO1
CAGL0K01617g	-1.08238	0.410307	0.738415	1.20544	0.0507486	0.131487	1.16412	0.111665	0.263087	-1.31277	0.0116376	0.070742	1.49174	0.000200203	0.0024564	1.02648	0.80863	0.933684	CAL0134029		CAGL-IPF5086|CAGL-CDS0875.1|CAG61256.1	ORF|Uncharacterized	Ortholog(s) have kinetochore binding, protein serine/threonine kinase activity, protein serine/threonine/tyrosine kinase activity	MPS1
CAGL0K06325g	1.03097	0.66143	0.879222	1.33246	3.65136e-05	0.000300631	-1.07035	0.328241	0.540286	-1.4663	0.000384402	0.00524482	1.49144	0.00020676	0.00251369	-1.06205	0.576521	0.816483	CAL0134565		CAGL-IPF5290|CAGL-CDS1458.1|CAG61459.1	ORF|Uncharacterized	Ortholog(s) have chromatin binding, double-stranded DNA binding activity	HEH2
CAGL0M06677g	1.02534	0.773033	0.929293	1.46344	1.12531e-05	0.00010919	1.39798	0.000111455	0.000948435	-1.49175	0.00205295	0.020282	1.4914	0.00206318	0.015112	-1.01948	0.881767	0.967548	CAL0136709	HHF2	CAGL-IPF6172|CAGL-CDS5519.1|CAG62614.1	ORF|Uncharacterized	Histone H4; one of three genes encoding histone H4 (HHF1, HHF2, HHF3); changes in gene dosage via homologous recombination modulates DNA damage response	HHF2
CAGL0K00693g	-1.1075	0.263907	0.625926	1.21674	0.0315117	0.0916283	1.38466	0.000356852	0.00261479	-1.10308	0.327396	0.604249	1.49125	6.55702e-05	0.00100969	-1.03775	0.711532	0.893821	CAL0134583		CAGL-IPF5154|CAGL-CDS0639.1|CAG61215.1	ORF|Uncharacterized	Ortholog(s) have protein tyrosine kinase activity	SWE1
CAGL0G07128g	-1.29588	0.0361293	0.223272	-1.11779	0.365612	0.54221	1.32956	0.0201852	0.0728501	-1.01142	0.930013	0.978887	1.48988	0.00201092	0.0148931	1.19506	0.168287	0.409005	CAL0130348		CAGL-IPF5619|CAGL-CDS1745.1|CAG59598.1	ORF|Uncharacterized	Ortholog(s) have SUMO transferase activity, role in DNA repair and Smc5-Smc6 complex localization	NSE5
CAGL0G09647g	1.94468	0.0576323	0.289812	1.12116	0.750029	0.851354	1.01789	0.959894	0.981718	1.54215	0.413389	0.680483	1.48891	0.452398	0.650911	2.97799	0.0354184	0.141914	CAL0130691		CAGL-IPF11223|CAGL-CDS5376.1|CAG59706.1	ORF|Uncharacterized	Protein of unknown function
CAGL0F05797g	-1.1807	0.225414	0.583596	-1.24772	0.10513	0.225313	1.15614	0.28591	0.494976	-1.00194	0.988936	0.995678	1.48776	0.00444818	0.0266141	1.29506	0.0648417	0.216207	CAL0131354		CAGL-IPF410|CAGL-CDS0117.1|CAG59147.1	ORF|Uncharacterized	Ortholog(s) have double-stranded DNA binding, kinetochore binding activity	SCC2
CAGL0D02684g	-1.02217	0.837782	0.953585	1.11749	0.298406	0.475362	1.18938	0.104123	0.249623	-1.32732	0.00613377	0.0447429	1.48686	0.00011969	0.00164912	-1.15163	0.172208	0.415472	CAL0128305		CAGL-IPF8630|CAGL-CDS1072.1|CAG58443.1	ORF|Uncharacterized	Ortholog(s) have microtubule binding, molecular adaptor activity and role in attachment of mitotic spindle microtubules to kinetochore, monopolar spindle attachment to meiosis I kinetochore		NDC80
CAGL0J00693g	-1.04639	0.584024	0.841064	1.11109	0.202623	0.362022	-1.07336	0.391738	0.600688	-1.0376	0.73424	0.891027	1.48582	0.000268233	0.00318115	-1.09633	0.397995	0.677749	CAL0133674		CAGL-IPF7785|CAGL-CDS0045.1|CAG60689.1	ORF|Uncharacterized	Ortholog(s) have calcium-dependent ATPase activity, microfilament motor activity, myosin II light chain binding, myosin light chain binding activity	MYO1
CAGL0F05115g	-1.31166	0.0131197	0.115138	-1.09961	0.385181	0.561692	1.37899	0.0032924	0.0166243	-1.45311	0.00262366	0.0242973	1.48534	0.00144332	0.0118161	1.35856	0.0136172	0.0694557	CAL0131126		CAGL-IPF364|CAGL-CDS1115.1|CAG59118.1	ORF|Verified	Ortholog(s) have plasma membrane localization	INA1
CAGL0I02530g	1.2376	0.0458058	0.255725	1.60012	9.97055e-06	9.87288e-05	-1.16704	0.147326	0.319806	-1.11353	0.33216	0.60849	1.48439	0.00036524	0.00405314	-1.00948	0.932187	0.98295	CAL0129787		CAGL-IPF8068|CAGL-CDS2556.1|CAG60299.1	ORF|Uncharacterized	Ortholog(s) have N,N-dimethylaniline monooxygenase activity, role in protein folding and endoplasmic reticulum membrane localization	FMO1
CAGL0B02992g	1.01812	0.855187	0.96089	1.53378	1.33542e-05	0.00012613	1.09942	0.33468	0.54638	-1.39967	0.00365834	0.0307089	1.49651	0.000490394	0.00518124	1.13029	0.289751	0.566003
CAGL0I04378g	1.26499	0.0443047	0.251077	1.64466	1.8559e-05	0.00016785	1.54899	0.000163175	0.00132505	1.2904	0.0618477	0.221033	1.48312	0.00386194	0.0239126	1.17653	0.234953	0.499452	CAL0132180		CAGL-IPF5917|CAGL-CDS2613.1|CAG60376.1	ORF|Uncharacterized	Ortholog(s) have mannosyltransferase activity, role in cell wall mannoprotein biosynthetic process, protein N-linked glycosylation and Golgi apparatus localization	YUR1
CAGL0D05566g	1.16615	0.166731	0.502363	1.80168	1.1167e-07	1.83194e-06	2.55809	0	0	-1.30267	0.0155103	0.0852554	1.48155	0.000314597	0.00361821	2.33152	8.54872e-15	6.32249e-13	CAL0128475		CAGL-IPF4905|CAGL-CDS2259.1|CAG58562.1	ORF|Uncharacterized	Ortholog(s) have sterol esterase activity, role in sterol metabolic process and integral component of membrane, lipid droplet localization	YEH1
CAGL0B02717g	1.08237	0.415456	0.743135	1.28722	0.00937877	0.0345271	1.54637	7.2745e-06	8.49809e-05	1.04865	0.685551	0.863424	1.48007	0.000831824	0.00795236	2.32014	7.30638e-13	3.97005e-11	CAL0127800		CAGL-IPF831|CAGL-CDS1143.1|CAG57989.1	ORF|Uncharacterized	Ortholog(s) have role in acetate catabolic process, carbon utilization and cytoplasm, extracellular region, nucleus localization		ACS2
CAGL0C01749g	1.09486	0.314695	0.667494	1.28202	0.00576471	0.0232641	1.14524	0.131683	0.294382	-1.24949	0.0402831	0.166838	1.48002	0.00030311	0.00350164	-1.09476	0.404725	0.68389	CAL0127512		CAGL-IPF7271|CAGL-CDS4120.1|CAG58157.1	ORF|Uncharacterized	Ortholog(s) have 5'-deoxynucleotidase activity, GMP 5'-nucleotidase activity and role in deoxyribonucleoside monophosphate catabolic process	YBR242W
CAGL0C05467g	1.65365	0.133671	0.453834	-1.29006	0.465037	0.632113	6.17571	5.78808e-09	1.2483e-07	1.06372	0.881994	0.960064	1.47959	0.334171	0.541198	6.48149	1.63373e-06	3.18668e-05	CAL0127402		CAGL-IPF4071|CAGL-CDS2999.1|CAG58318.2	ORF|Uncharacterized	Ortholog of S. cerevisiae : MFG1, C. albicans SC5314 : C2_08730W_A/MFG1, C. dubliniensis CD36 : Cd36_22900, C. parapsilosis CDC317 : CPAR2_806370 and C. auris B8441 : B9J08_005191	MFG1
CAGL0G01474g	1.18122	0.115158	0.421505	1.09525	0.389087	0.565626	-1.23086	0.0493062	0.143841	1.15607	0.157332	0.392961	1.47845	0.000134386	0.00179801	1.43298	0.000456945	0.00428386	CAL0129356		CAGL-IPF3850|CAGL-CDS3165.1|CAG59353.1	ORF|Uncharacterized	Ortholog(s) have role in cellular response to methylmercury	BOP3
CAGL0H07491g	-1.13587	0.204276	0.558327	-1.1716	0.113733	0.238759	-1.53834	1.70505e-05	0.000186505	-1.10347	0.388726	0.659435	1.47688	0.000633815	0.00635606	-1.67037	7.49237e-06	0.00012196	CAL0131776		CAGL-IPF222|CAGL-CDS2004.1|CAG60056.1	ORF|Uncharacterized	Ortholog(s) have small GTPase binding activity	AMN1
CAGL0H09504g	1.21694	0.0441827	0.251077	2.16858	1.66533e-15	1.58415e-13	2.28723	0	0	-1.3091	0.00937724	0.0611934	1.47627	0.000168143	0.00214201	1.19416	0.0869164	0.264196	CAL0131622		CAGL-IPF70|CAGL-CDS1855.1|CAG60145.1	ORF|Uncharacterized	Ortholog(s) have oxygen-dependent protoporphyrinogen oxidase activity, role in heme biosynthetic process and mitochondrial inner membrane localization	HEM14
CAGL0A04081g	1.01284	0.899344	0.976719	1.07709	0.461134	0.629056	-1.44859	0.00023651	0.00184734	2.68438	6.85563e-12	7.02713e-10	1.4757	0.00686959	0.0363624	-1.09122	0.544511	0.794398	CAL0126719		CAGL-IPF1171|CAGL-CDS2937.1|CAG57837.1	ORF|Uncharacterized	Predicted GPI-linked cell wall protein	NCW2
CAGL0G00836g	-1.03741	0.859551	0.962933	1.34576	0.131359	0.264638	1.34728	0.125032	0.283247	2.16994	0.00769259	0.0525319	1.47524	0.186864	0.378634	1.32467	0.354294	0.63694	CAL0129365		CAGL-IPF3901|CAGL-CDS5059.1|CAG59325.1	ORF|Uncharacterized	Protein of unknown function
CAGL0L02013g	1.03273	0.642349	0.874021	1.4312	2.30018e-07	3.40363e-06	1.16366	0.0287335	0.0962663	-1.3581	0.00825846	0.0550392	1.47523	0.000791589	0.00763625	-1.11508	0.347273	0.628989	CAL0135246		CAGL-IPF8425|CAGL-CDS2064.1|CAG61827.1	ORF|Uncharacterized	Ortholog(s) have damaged DNA binding, sequence-specific DNA binding activity	IXR1
CAGL0B01969g	-1.05695	0.713302	0.904307	-1.09877	0.529043	0.687572	-1.21289	0.195807	0.385748	1.35827	0.112348	0.321903	1.47517	0.0436228	0.139935	1.4325	0.0631741	0.211877	CAL0127142		CAGL-IPF5228|CAGL-CDS2618.1|CAG57955.1	ORF|Uncharacterized	Putative protein; gene is downregulated in azole-resistant strain	ECM18
CAGL0B04851g	-1.11803	0.169484	0.506825	1.21137	0.0179828	0.0588055	-1.07475	0.373786	0.585635	-1.35051	0.00495137	0.0382671	1.47179	0.000297715	0.00345389	-1.16517	0.152945	0.386106	CAL0127842		CAGL-IPF657|CAGL-CDS0094.1|CAG58081.1	ORF|Uncharacterized	Has domain(s) with predicted guanyl-nucleotide exchange factor activity, role in regulation of Rho protein signal transduction and intracellular anatomical structure localization		BUD3
CAGL0J01243g	1.04011	0.749244	0.920061	1.2523	0.0648358	0.157492	1.58353	0.000149166	0.00122247	1.06453	0.606216	0.814517	1.47086	0.00143669	0.0118161	1.16151	0.217986	0.476508	CAL0133754	CTF13	CAGL-IPF7877|CAGL-CDS2275.1|CAG60712.1|CBF3C	ORF|Verified	Centromere binding factor 3c; inner kinetochore protein	CTF13
CAGL0M05115g	-1.20162	0.516518	0.798615	-1.22251	0.46384	0.631292	1.66386	0.0496121	0.14426	2.69303	0.00146115	0.0153767	1.47051	0.224084	0.423454	2.34049	0.00722539	0.0416942	CAL0137447		CAGL-IPF7199|CAGL-CDS2532.1|CAG62544.1	ORF|Uncharacterized	Protein of unknown function		YCL076W
CAGL0A03630g	1.01151	0.902352	0.978132	1.16171	0.106934	0.227856	1.08885	0.359613	0.57218	1.07496	0.486164	0.737575	1.46994	0.000202751	0.00248195	1.06338	0.554425	0.802274	CAL0126717		CAGL-IPF1219|CAGL-CDS0364.1|CAG57818.1	ORF|Uncharacterized	Ortholog(s) have RNA polymerase III general transcription initiation factor activity, chromatin insulator sequence binding activity and role in transcription initiation from RNA polymerase III promoter		TFC4
CAGL0A00231g	-1.09715	0.329896	0.679829	1.04162	0.667507	0.788603	1.01059	0.911571	0.961088	-1.17499	0.115032	0.327052	1.46739	0.000175221	0.00221103	-1.2117	0.0608826	0.206974	CAL0126647		CAGL-IPF3311|CAGL-CDS0831.1|CAG57673.1	ORF|Uncharacterized	Ortholog(s) have protein kinase activity and role in protein phosphorylation	ALK1
CAGL0G00286g	-1.02165	0.757401	0.922633	1.27579	0.000439691	0.00259663	1.48786	9.72566e-09	2.00033e-07	2.02268	1.27331e-07	4.80879e-06	1.46653	0.00408651	0.0248978	1.23974	0.107083	0.30444	CAL0130779	GAS1	CAGL-IPF8924|CAGL-CDS1723.1|CAG59304.1	ORF|Verified	Glycoside hydrolase of the Gas/Phr family, involved in cell wall maintenance; confers resistance to azole drugs; predicted GPI-anchor		GAS1
CAGL0L12892g	-1.25886	0.0146955	0.124006	1.28321	0.00779315	0.0296741	1.33333	0.00211354	0.011607	-1.15465	0.207871	0.463256	1.46634	0.000769673	0.00750642	1.73752	1.24169e-06	2.5529e-05	CAL0135542		CAGL-IPF9368|CAGL-CDS3334.1|CAG62303.1	ORF|Uncharacterized	Ortholog(s) have role in actin cytoskeleton organization, inositol lipid-mediated signaling, negative regulation of phospholipid translocation, vacuole organization and plasma membrane localization	SFK1
CAGL0J08250g	-1.23557	0.0447962	0.251963	1.06826	0.529482	0.687772	1.27443	0.0207395	0.0744471	-1.26023	0.0221352	0.110262	1.46632	0.000148542	0.0019387	-1.01328	0.896184	0.971931	CAL0129427		CAGL-IPF6725|CAGL-CDS0259.1|CAG61018.1	ORF|Uncharacterized	Ortholog(s) have DNA binding, Y-form DNA binding, double-stranded DNA binding activity	TOF1
CAGL0C04411g	1.03546	0.68618	0.891979	1.26533	0.00635195	0.0249903	1.13372	0.145527	0.316417	-1.24335	0.0688082	0.237001	1.46492	0.001423	0.0117846	-1.08733	0.484243	0.753081	CAL0127584		CAGL-IPF893|CAGL-CDS5035.1|CAG58273.1	ORF|Verified	Ortholog(s) have role in DNA repair and replication fork protection complex localization	HTA2
CAGL0A03498g	-1.11956	0.372998	0.710658	1.02677	0.833651	0.910795	1.10863	0.4106	0.619891	-1.03454	0.770547	0.909961	1.46444	0.00100637	0.00922359	1.40006	0.00384215	0.0246379	CAL0126921		CAGL-IPF1227|CAGL-CDS1155.1|CAG57813.1	ORF|Uncharacterized	Ortholog(s) have bubble DNA binding, heteroduplex DNA loop binding activity, role in mismatch repair, reciprocal meiotic recombination and MutLbeta complex, nucleus localization	MLH2
CAGL0F07337g	-1.0565	0.574978	0.835767	1.12514	0.22753	0.394805	-1.04865	0.626721	0.78554	1.02419	0.802697	0.926189	1.46412	6.53844e-05	0.00100969	1.07468	0.45231	0.726561	CAL0131088		CAGL-IPF526|CAGL-CDS1400.1|CAG59210.1	ORF|Uncharacterized	Ortholog(s) have anaphase-promoting complex binding, ubiquitin ligase activator activity	CDC20
CAGL0E05720g	-1.00513	0.966527	0.992011	1.2526	0.0623936	0.153449	1.2363	0.0784645	0.203471	-1.13023	0.310984	0.587855	1.46369	0.00156417	0.0125063	1.0415	0.736902	0.902355	CAL0128618		CAGL-IPF5061|CAGL-CDS3091.1|CAG58856.1	ORF|Uncharacterized	Ortholog(s) have histone kinase activity (H3-S10 specific), protein kinase activity, protein serine/threonine kinase activity	IPL1
CAGL0B03611g	-1.01576	0.894889	0.97526	-1.09409	0.445921	0.615873	-1.17838	0.163446	0.343327	-1.15775	0.277114	0.551746	-1.31494	0.0423192	0.136824	1.04358	0.751886	0.910428
CAGL0L03410g	-1.04326	0.676206	0.887143	1.19265	0.0808511	0.186286	1.4552	0.000194495	0.00155801	-1.08807	0.412651	0.680089	1.46245	0.000219264	0.00265359	1.11899	0.275529	0.548483	CAL0135468		CAGL-IPF2717|CAGL-CDS0990.1|CAG61891.1	ORF|Uncharacterized	Ortholog(s) have DNA polymerase binding, protein kinase activator activity, signaling adaptor activity	DPB11
CAGL0F04763g	-1.23162	0.0291849	0.195804	1.16688	0.104512	0.224219	1.3844	0.000611055	0.00407906	-1.27106	0.0187667	0.0978773	1.46232	0.000192534	0.00237325	1.08177	0.44129	0.717299	CAL0130878		CAGL-IPF1660|CAGL-CDS1464.1|CAG59102.1	ORF|Uncharacterized	Ortholog(s) have role in chromatin silencing, sister chromatid cohesion and nucleus localization	ESC8
CAGL0I08591g	1.18689	0.0809126	0.353586	2.09234	4.59632e-14	3.65442e-12	1.42876	0.000268015	0.00203959	1.41818	0.00291317	0.0261781	1.45769	0.00132231	0.0111237	1.25134	0.0562239	0.196588	CAL0129426		CAGL-IPF4363|CAGL-CDS1971.1|CAG60559.1	ORF|Uncharacterized	Ortholog of S. cerevisiae : YER158C and Saccharomyces cerevisiae S288C : YER158C	YER158C
CAGL0F05137g	1.15459	0.397274	0.728735	-1.53906	0.0124342	0.0438657	1.25373	0.170539	0.352526	1.49479	0.109147	0.315487	1.45689	0.133312	0.300036	2.57195	0.000155259	0.00173324	CAL0130006		CAGL-IPF365|CAGL-CDS4189.1|CAG59119.1	ORF|Verified	Ortholog(s) have sterol binding activity, role in fatty acid transport, sterol transport and extracellular region localization	PRY2
CAGL0L06336g	1.09122	0.56526	0.830057	1.20309	0.221828	0.388199	1.24475	0.147483	0.320016	1.00376	0.981953	0.99352	1.45506	0.0234485	0.0890525	1.00993	0.952489	0.987347	CAL0135082		CAGL-IPF4482|CAGL-CDS1503.1|CAG62021.1	ORF|Uncharacterized	Ortholog(s) have G-protein beta-subunit binding, MAP-kinase scaffold activity, phosphatidylinositol-4,5-bisphosphate binding activity	STE5
CAGL0E03608g	1.00234	0.979871	0.99557	1.1137	0.243799	0.414529	1.01028	0.911814	0.961088	-1.00498	0.965385	0.989733	1.45475	0.00103417	0.00936561	1.05622	0.633026	0.84733	CAL0129006		CAGL-IPF2449|CAGL-CDS0520.1|CAG58762.1	ORF|Uncharacterized	Ortholog(s) have GTPase activator activity	NPR3
CAGL0L01551g	-1.04044	0.568194	0.831987	1.10949	0.134346	0.268524	-1.21328	0.00534339	0.0251007	-1.6468	1.03016e-05	0.000232442	1.45428	0.00092079	0.00860212	-1.06976	0.550991	0.800553	CAL0135756		CAGL-IPF7418|CAGL-CDS3518.1|CAG61810.1	ORF|Uncharacterized	Ortholog(s) have role in ascospore formation, endocytosis, protein localization to eisosome filament and cell cortex, eisosome, membrane raft, plasma membrane localization	SUR7
CAGL0L10626g	-1.18495	0.230402	0.590642	1.1311	0.377373	0.553488	-1.01421	0.919316	0.964792	-1.71386	0.000159416	0.00251896	1.45302	0.00800759	0.0409713	1.07546	0.608552	0.83347	CAL0135628		CAGL-IPF4175|CAGL-CDS1992.1|CAG62203.1	ORF|Uncharacterized	Ortholog(s) have ATP-dependent microtubule motor activity, minus-end-directed, microtubule motor activity	CIK1
CAGL0D05082g	1.17898	0.0446369	0.251356	-1.04467	0.593973	0.735494	-1.36153	0.000167102	0.00135487	2.81704	7.32747e-14	1.39353e-11	1.45225	0.00703523	0.0369818	1.42742	0.0101602	0.0552024	CAL0128327		CAGL-IPF4945|CAGL-CDS1881.1|CAG58542.1	ORF|Uncharacterized	Protein of unknown function		UBI4
CAGL0H04983g	1.22247	0.0384203	0.231522	1.22515	0.0363156	0.101978	-1.54352	7.69108e-06	8.92601e-05	-1.15131	0.230868	0.496314	1.45076	0.00155487	0.0124506	-1.79797	6.11869e-07	1.34082e-05	CAL0129988	PSA1	CAGL-IPF4457|CAGL-CDS3067.1|CAG59945.1	ORF|Uncharacterized	Putative mannose-1-phosphate guanyltransferase		PSA1
CAGL0C04587g	1.48305	0.000289773	0.00877058	1.92432	1.73569e-09	4.89207e-08	1.03757	0.734444	0.859864	1.08838	0.407026	0.675292	1.45012	0.000273555	0.00323707	-1.0363	0.727134	0.900733	CAL0127532		CAGL-IPF879|CAGL-CDS1067.1|CAG58280.1	ORF|Uncharacterized	Ortholog of S. cerevisiae : YJR098C, C. auris B8441 : B9J08_001284, Candida tenuis NRRL Y-1498 : CANTEDRAFT_135029, Pichia stipitis Pignal : PICST_42853 and Saccharomyces cerevisiae S288C : YJR098C	YJR098C
CAGL0J06270g	1.1621	0.0985442	0.387413	1.32479	0.00191772	0.00922828	-1.06918	0.46087	0.659428	-1.0645	0.593653	0.805812	1.44996	0.00148609	0.0120631	-1.09437	0.442442	0.717648	CAL0133136		CAGL-IPF2303|CAGL-CDS1005.1|CAG60930.1	ORF|Uncharacterized	Ortholog of S. cerevisiae : YDL176W and Saccharomyces cerevisiae S288C : YDL176W	YDL176W
CAGL0J06864g	-1.18228	0.230635	0.590769	-1.1112	0.442229	0.612823	1.04119	0.765932	0.877519	1.16818	0.481681	0.733698	1.4498	0.091511	0.234052	1.27111	0.279894	0.553096	CAL0132820		CAGL-IPF2341|CAGL-CDS4353.1|CAG60955.1	ORF|Uncharacterized	Ortholog(s) have role in meiotic DNA recombinase assembly, reciprocal meiotic recombination and condensed nuclear chromosome localization	MEI5
CAGL0K04917g	-1.06788	0.470689	0.777476	1.28913	0.00516767	0.0212082	1.17066	0.0826382	0.211268	-1.22243	0.070022	0.239632	1.4484	0.000823543	0.00788735	-1.0234	0.834791	0.94799	CAL0134343	RAP1	CAGL-IPF4009|CAGL-CDS1136.1|CAG61401.1	ORF|Uncharacterized	Putative transcriptional regulator, complements lethality of S. cerevisiae rap1 mutant	RAP1
CAGL0G02497g	-1.01816	0.796222	0.93507	1.31725	7.4203e-05	0.000563076	1.08735	0.228456	0.427163	-1.03813	0.718423	0.881929	1.44811	0.000358324	0.00400856	1.0201	0.848014	0.953544	CAL0137703		CAGL-IPF3570|CAGL-CDS0054.1|CAG59398.1	ORF|Uncharacterized	Ortholog(s) have ribonucleoprotein complex binding activity	MLP1
CAGL0H07645g	1.32863	0.328824	0.679495	-1.01026	0.971957	0.988849	1.2811	0.382305	0.592652	-1.14837	0.654548	0.84321	1.44803	0.22159	0.420515	1.47645	0.204264	0.457981	CAL0131522		CAGL-IPF209|CAGL-CDS1167.1|CAG60063.1	ORF|Uncharacterized	Ortholog(s) have DNA secondary structure binding activity and role in homologous chromosome pairing at meiosis, positive regulation of protein sumoylation, reciprocal meiotic recombination, synaptonemal complex assembly	ZIP2
CAGL0J08371g	1.03379	0.804705	0.939042	-1.04979	0.716471	0.826471	1.17927	0.215242	0.411852	1.16429	0.395158	0.66526	1.44788	0.0380782	0.127187	1.2017	0.306248	0.584296	CAL0133330		CAGL-IPF6712|CAGL-CDS1391.1|CAG61024.1	ORF|Uncharacterized	Ortholog(s) have role in plasma membrane fusion involved in cytogamy, regulation of plasma membrane sterol distribution and mating projection tip localization	PRM1
CAGL0J07700g	-1.39251	0.0705115	0.326054	-1.45872	0.0366109	0.102484	1.69617	0.00261295	0.0137541	1.89956	0.000472095	0.00619189	1.44699	0.0445717	0.141192	3.94957	6.20615e-14	3.71323e-12	CAL0133598		CAGL-IPF2398|CAGL-CDS4624.1|CAG60993.1	ORF|Uncharacterized	Ortholog(s) have role in mRNA splicing, via spliceosome and U2-type spliceosomal complex localization	CWC25
CAGL0M09152g	-1.03963	0.700031	0.896841	1.24426	0.0294099	0.0870888	1.13576	0.204145	0.397325	-1.06931	0.595351	0.806677	1.44655	0.00338677	0.0215983	-1.01154	0.927621	0.981688	CAL0136369		CAGL-IPF8190|CAGL-CDS4129.1|CAGL-IPF8192|CAGL-CDS1442.1|CAGL0M09163g	pseudogene			BIR1
CAGL0H08085g	-1.26854	0.0168976	0.135292	1.01053	0.915841	0.963365	1.25297	0.0226556	0.0792425	-1.26318	0.0136589	0.0785162	1.44652	9.40905e-05	0.00136894	-1.04659	0.631004	0.846787	CAL0131988		CAGL-IPF182|CAGL-CDS1175.1|CAG60083.1	ORF|Uncharacterized	Ortholog(s) have 5'-3' exonuclease activity, 5'-flap endonuclease activity	EXO1
CAGL0E04334g	1.09887	0.313964	0.667494	1.71237	9.17326e-09	2.06185e-07	2.12688	7.77156e-16	3.69635e-14	-3.09221	0	0	1.44571	0.00119978	0.0104393	-1.16571	0.177907	0.421421	CAL0128884	ERG11	CAGL-IPF2503|CAGL-CDS1876.1|CAG58795.1|CYP51	ORF|Verified	Putative cytochrome P-450 lanosterol 14-alpha-demethylase; target enzyme of azole antifungal drugs; increased protein abundance in azole resistant strain	ERG11
CAGL0A01584g	-1.07197	0.668969	0.883055	1.05255	0.748983	0.851256	1.19477	0.262348	0.467088	1.60577	0.0839552	0.267062	1.44473	0.179497	0.368474	1.36484	0.258601	0.528888	CAL0126847		CAGL-IPF14911|CAG57727.1	ORF|Uncharacterized	Ortholog(s) have cell adhesion molecule binding activity, role in agglutination involved in conjugation with cellular fusion and fungal-type cell wall localization	AGA2
CAGL0I10494g	1.15469	0.038204	0.2309	1.3724	5.00128e-06	5.40402e-05	-1.31818	6.83743e-05	0.000614216	-1.31023	0.020301	0.103349	1.44198	0.00166134	0.0129935	1.23244	0.0726262	0.233535	CAL0132544		CAGL-IPF6431|CAGL-CDS4657.1|CAG60641.1	ORF|Uncharacterized	Ortholog(s) have role in eisosome assembly, plasma membrane organization, protein localization to plasma membrane and eisosome, growing cell tip, membrane raft, plasma membrane localization	FHN1
CAGL0I01430g	-1.15529	0.108301	0.408585	1.00852	0.92482	0.967325	1.4342	5.9629e-05	0.000549557	-1.04354	0.741776	0.895072	1.44117	0.00471338	0.0277948	2.48874	1.77935e-12	9.28928e-11	CAL0132146		CAGL-IPF2077|CAGL-CDS4754.1|CAG60254.1	ORF|Verified	Ortholog(s) have role in positive regulation of translational elongation, translational frameshifting and cytosolic ribosome localization	ANB1
CAGL0G03223g	1.10768	0.310397	0.665751	1.22407	0.0442746	0.118221	1.12043	0.257557	0.461334	-1.16913	0.15097	0.38428	1.44077	0.00077131	0.00750864	-1.08312	0.46369	0.735254	CAL0130201		CAGL-IPF3620|CAGL-CDS0085.1|CAG59430.1	ORF|Uncharacterized	Ortholog(s) have cysteine-type endopeptidase activity	ESP1
CAGL0H10164g	1.20164	0.338969	0.68972	-1.22627	0.289177	0.466279	1.21717	0.299335	0.508469	2.72644	2.95853e-06	7.72264e-05	1.44073	0.0903723	0.232592	1.01678	0.939224	0.983923	CAL0132012		CAGL-IPF20|CAGL-CDS2162.1|CAG60172.1	ORF|Uncharacterized	Ortholog(s) have role in mRNA methylation, meiotic cell cycle, negative regulation of pseudohyphal growth, premeiotic DNA replication and RNA N6-methyladenosine methyltransferase complex localization	MUM2
CAGL0E06688g	1.947	4.66003e-10	2.25673e-07	1.10522	0.3503	0.52743	7.78409	0	0	2.30133	2.81775e-13	3.75112e-11	1.4404	0.0014388	0.0118161	15.2965	0	0	CAL0128760	EPA3	CAGL-IPF9553|CAG58900.1	ORF|Verified	Epithelial adhesion protein, involved in biofilm formation and azole drug resistance; belongs to adhesin cluster I; GPI-anchored		FLO10
CAGL0H02805g	-1.18037	0.0796057	0.350846	1.01392	0.883521	0.941491	1.13459	0.180184	0.364015	-1.31507	0.0134961	0.0781169	1.43872	0.00102015	0.00928597	-1.1009	0.386139	0.667223	CAL0129916		CAGL-IPF1974|CAGL-CDS0226.1|CAG59849.1	ORF|Uncharacterized	Ortholog(s) have ATPase activity, DNA binding, cohesin ATPase activity, double-stranded DNA binding, protein kinase binding, topological DNA entrapment activity	SMC3
CAGL0M04147g	1.23807	0.0359661	0.222522	1.43645	0.000369168	0.00225782	1.00754	0.94117	0.974998	1.17716	0.147204	0.37886	1.43839	0.00122873	0.0105571	1.11918	0.317596	0.597248	CAL0136715		CAGL-IPF8282|CAGL-CDS0479.1|CAG62503.1	ORF|Uncharacterized	Ortholog(s) have calcium:proton antiporter activity, potassium:proton antiporter activity, sodium:proton antiporter activity and role in potassium ion transport, proton transmembrane transport, sodium ion transport	VNX1
CAGL0M07898g	-1.15553	0.0395913	0.235646	1.01678	0.812029	0.8967	1.03441	0.628412	0.786549	-1.4707	0.00113606	0.0125249	1.43565	0.00225683	0.0158335	1.09913	0.425083	0.701881	CAL0136751		CAGL-IPF8050|CAGL-CDS0748.1|CAG62666.1	ORF|Uncharacterized	Ortholog(s) have microtubule binding, microtubule plus end polymerase activity	STU2
CAGL0K10604g	1.23274	0.0117989	0.107994	1.25421	0.00631511	0.0248637	-1.26357	0.0048366	0.023128	1.14782	0.216232	0.475015	1.43533	0.00117786	0.0103321	1.10699	0.362716	0.644278	CAL0134661		CAGL-IPF3228|CAGL-CDS2430.1|CAG61641.1	ORF|Uncharacterized	Ortholog(s) have calmodulin-dependent protein kinase activity, role in protein phosphorylation, signal transduction and cytoplasm localization	CMK1
CAGL0L05610g	-1.1613	0.164356	0.499301	1.07662	0.489108	0.653353	1.45046	0.000466711	0.00324989	-1.09351	0.375386	0.645023	1.43481	0.00032916	0.00375327	1.10004	0.345101	0.625907	CAL0136116		CAGL-IPF4539|CAGL-CDS1894.1|CAG61989.1	ORF|Uncharacterized	Ortholog(s) have promoter-specific chromatin binding, sequence-specific DNA binding activity	SPT10
CAGL0I03212g	-1.36127	0.0166713	0.134703	-1.27595	0.0575364	0.144642	1.23906	0.0934304	0.230846	1.18945	0.211637	0.468009	1.43467	0.00929609	0.0455994	1.23906	0.123262	0.3342	CAL0132416		CAGL-IPF7348|CAGL-CDS0492.1|CAG60325.1	ORF|Uncharacterized	Ortholog of S. cerevisiae : YEL025C and Saccharomyces cerevisiae S288C : YEL025C	YEL025C
CAGL0H05027g	-1.11772	0.444543	0.760814	-1.05801	0.69717	0.811942	1.34489	0.0400041	0.123252	-1.41299	0.00331994	0.0289814	1.43252	0.00218254	0.0155454	-1.064	0.598396	0.829188	CAL0131574		CAGL-IPF4455|CAGL-CDS1090.1|CAG59947.1	ORF|Uncharacterized	Ortholog(s) have role in DNA replication initiation, chromosome segregation, establishment of mitotic sister chromatid cohesion, mitotic spindle assembly checkpoint and condensed nuclear chromosome kinetochore localization	CTF3
CAGL0M13189g	1.31321	0.00691896	0.0774313	2.01916	3.16136e-12	1.8305e-10	1.07357	0.481443	0.677224	-1.23698	0.0749453	0.249655	1.43205	0.00262755	0.017756	1.03422	0.778182	0.924547	CAL0136913	MSN4	CAGL-IPF6098|CAGL-CDS1832.1|CAG62897.1	ORF|Verified	Putative transcription factor similar to S. cerevisiae Msn4p; involved in response to oxidative stress	MSN4
CAGL0J03960g	-1.03989	0.635912	0.869705	2.62763	0	0	3.53749	0	0	1.40361	0.00299946	0.0267989	1.43179	0.00167834	0.0130851	2.38198	3.0087e-14	1.95382e-12	CAL0133010		CAGL-IPF6862|CAGL-CDS2515.1|CAG60826.1	ORF|Uncharacterized	Ortholog(s) have DNA-binding transcription factor activity, RNA polymerase II-specific, transcription corepressor activity	WTM2
CAGL0H09834g	1.03522	0.617598	0.858097	1.18652	0.0135892	0.0470063	1.00266	0.969378	0.986791	-1.02917	0.813408	0.932216	1.43082	0.00327284	0.0209974	-1.12983	0.31638	0.596786	CAL0131500	HHF3	CAGL-IPF46|CAGL-CDS5516.1|CAG60158.1	ORF|Uncharacterized	Histone H4; one of three genes encoding histone H4 (HHF1, HHF2, HHF3); changes in gene dosage via homologous recombination modulates DNA damage response		HHF2
CAGL0H08998g	1.11034	0.185716	0.531446	1.73804	2.24942e-12	1.31678e-10	1.52224	9.46584e-08	1.64249e-06	-1.16275	0.12621	0.346248	1.42997	0.000281223	0.00329753	1.20623	0.0572491	0.199249	CAL0130398		CAGL-IPF105|CAGL-CDS1784.1|CAG60123.1	ORF|Uncharacterized	Ortholog(s) have cyclin-dependent protein serine/threonine kinase regulator activity and role in negative regulation of glycogen biosynthetic process, regulation of cyclin-dependent protein serine/threonine kinase activity	PCL10
CAGL0M14069g	1.06232	0.673313	0.885691	1.23816	0.12918	0.261751	2.0608	1.82304e-07	3.00205e-06	-1.25202	0.24183	0.508631	1.42956	0.0605106	0.176462	2.03924	0.000183762	0.00198485	CAL0137423	PWP6	CAGL-IPF6033|CAGL-CDS0656.1|CAG62936.1	ORF|Verified	Adhesin-like protein with similarity to S. cerevisiae flocculins, cell wall proteins that mediate adhesion; predicted GPI anchor; belongs to adhesin cluster II		FLO9
CAGL0M04895g	1.08032	0.416203	0.743499	1.17666	0.086247	0.194327	1.16104	0.11504	0.268544	1.09875	0.396315	0.666575	1.42927	0.00128405	0.0108706	1.0198	0.860046	0.960517	CAL0136725		CAGL-IPF7207|CAGL-CDS0393.1|CAG62536.1	ORF|Uncharacterized	Has domain(s) with predicted zinc ion binding activity		PEP5
CAGL0J06974g	-1.04349	0.543361	0.816889	1.2417	0.00193168	0.00928703	1.19334	0.0112935	0.0461355	-1.24852	0.0261731	0.124107	1.42924	0.000340364	0.00386448	1.21944	0.0468318	0.17341	CAL0133106		CAGL-IPF2350|CAGL-CDS1158.1|CAG60960.1	ORF|Uncharacterized	Ortholog(s) have histone deacetylase activity and role in histone deacetylation, positive regulation of transcription by RNA polymerase II, regulation of transcription involved in G1/S transition of mitotic cell cycle	HOS3
CAGL0G05423g	-1.01253	0.92891	0.986008	1.22268	0.14643	0.285709	1.15136	0.307732	0.517616	1.12414	0.433316	0.699368	1.42882	0.0165449	0.0695355	1.47713	0.00908667	0.0506135	CAL0137675	HO	CAGL-IPF3516|CAGL-CDS1624.1|CAG59523.1	ORF|Uncharacterized	Putative endonuclease with a predicted role in mating-type switching	HO
CAGL0F03311g	1.08166	0.413574	0.741577	1.24446	0.022265	0.0699326	1.06056	0.538657	0.722595	-1.06251	0.542881	0.773986	1.42728	0.00034179	0.00387241	1.25578	0.022382	0.101497	CAL0131368		CAGL-IPF1769|CAGL-CDS0383.1|CAG59038.1	ORF|Uncharacterized	Ortholog(s) have role in TOR signaling, cellular protein localization, negative regulation of macroautophagy, protein phosphorylation, regulation of filamentous growth and regulation of pseudohyphal growth, more	KSP1
CAGL0I01958g	-1.22267	0.0684684	0.32022	1.03343	0.764134	0.860199	1.38755	0.00270016	0.0141433	-1.37009	0.00979534	0.0628888	1.42716	0.00343692	0.0218396	-1.02011	0.870293	0.963503	CAL0129489		CAGL-IPF2110|CAGL-CDS0321.1|CAG60273.1	ORF|Uncharacterized	Ortholog(s) have role in DNA double-strand break attachment to nuclear envelope, double-strand break repair, negative regulation of transposition, RNA-mediated and regulation of DNA damage checkpoint, more	RTT107
CAGL0L12144g	-1.0736	0.456371	0.76836	1.12545	0.214152	0.378747	1.22919	0.0299386	0.0991193	-1.07909	0.48946	0.739479	1.42654	0.00124726	0.0106437	-1.04723	0.67542	0.871558	CAL0135456		CAGL-IPF8324|CAGL-CDS0275.1|CAG62270.1	ORF|Verified	Ortholog(s) have role in actin filament bundle organization, axial cellular bud site selection, bipolar cellular bud site selection and cellular protein localization, more	RAX2
CAGL0C00539g	1.43565	0.00156224	0.0272855	1.81501	1.82445e-07	2.80891e-06	1.27436	0.0338829	0.108081	-1.0093	0.931868	0.979123	1.42634	0.00103244	0.00936561	1.28729	0.0196876	0.0918007	CAL0127610		CAGL-IPF6651|CAGL-CDS1652.1|CAG58109.2	ORF|Uncharacterized	Ortholog(s) have role in positive regulation of (R)-carnitine transmembrane transport, positive regulation of polyamine transmembrane transport	AGP2
CAGL0B04653s	#N/A	#N/A	#N/A	#N/A	#N/A	#N/A	#N/A	#N/A	#N/A	#N/A	#N/A	#N/A	#N/A	#N/A	#N/A	#N/A	#N/A	#N/A	CAL0137786	Cen0B		centromere	Centromere, chromosome B
CAGL0B00462g	1.05081	0.794884	0.934939	1.22158	0.282586	0.457827	1.06684	0.727396	0.856507	1.12838	0.583063	0.798151	1.42619	0.105082	0.256562	-1.23257	0.349823	0.630887	CAL0127100		CAGL-IPF3683|CAGL-CDS3371.1|CAG57890.1	ORF|Uncharacterized	Ortholog(s) have DNA-binding transcription factor activity and role in karyogamy involved in conjugation with cellular fusion, meiotic cell cycle, positive regulation of transcription from RNA polymerase II promoter by pheromones	KAR4
CAGL0H05533g	-1.09114	0.209293	0.563088	1.11427	0.118975	0.246723	1.36143	8.66435e-06	9.94719e-05	-1.05798	0.59791	0.808499	1.42312	0.000956511	0.00890458	1.47617	0.000267757	0.00271582	CAL0129490		CAGL-IPF4423|CAGL-CDS0041.1|CAG59969.1	ORF|Uncharacterized	Ortholog(s) have ATPase activity, DNA binding, TBP-class protein binding activity	MOT1
CAGL0B00528g	1.02291	0.804031	0.939042	1.21093	0.0357202	0.100678	1.35694	0.000802082	0.00517902	1.14223	0.177697	0.421298	1.421	0.000364864	0.00405314	1.29897	0.00807107	0.0457217	CAL0127086		CAGL-IPF3690|CAGL-CDS1180.1|CAG57893.1	ORF|Uncharacterized	Ortholog(s) have protein kinase inhibitor activity, role in fungal-type cell wall organization, negative regulation of protein kinase activity and cellular bud neck localization	LRE1
CAGL0H08217g	-1.18491	0.225872	0.584087	1.0143	0.918232	0.964635	-1.084	0.5587	0.739535	-1.36433	0.0375815	0.158977	1.41989	0.0181353	0.0742017	1.19928	0.223141	0.483806	CAL0131918		CAGL-IPF169|CAGL-CDS3359.1|CAG60089.1	ORF|Uncharacterized	Ortholog(s) have ubiquitin binding activity, role in mitotic DNA integrity checkpoint, positive regulation of protein autoubiquitination and condensed nuclear chromosome kinetochore, mitotic checkpoint complex localization	BUB3
CAGL0J03740g	-1.33493	0.0592975	0.294912	-1.3779	0.0351152	0.09943	1.19812	0.230053	0.428644	1.31173	0.191386	0.440609	1.41961	0.0911067	0.233396	1.58084	0.0276658	0.117387	CAL0133602		CAGL-IPF6883|CAGL-CDS2994.1|CAG60816.1	ORF|Uncharacterized	Ortholog(s) have role in ascospore formation, ascospore wall assembly, positive regulation of protein autophosphorylation and ascospore wall localization	SSP2
CAGL0D06028g	-1.04747	0.701765	0.897478	1.04753	0.699468	0.814084	-1.11265	0.374304	0.58593	-1.38397	0.0146564	0.0822396	1.4196	0.00808104	0.0411289	1.18519	0.201252	0.453905	CAL0128201		CAGL-IPF4875|CAGL-CDS1629.1|CAG58581.1	ORF|Uncharacterized	Ortholog(s) have GDP-dissociation inhibitor activity, GTPase activator activity, role in mitotic spindle orientation checkpoint, negative regulation of exit from mitosis and Bfa1-Bub2 complex, spindle pole body localization	BFA1
CAGL0M07359g	1.31529	0.0493354	0.265733	1.52588	0.00221835	0.0103914	1.5118	0.00269074	0.014111	1.81175	0.00286191	0.0259178	1.41946	0.0794155	0.21412	1.47118	0.0546035	0.192304	CAL0137493		CAGL-IPF6225|CAGL-CDS5364.1|CAG62644.1	ORF|Uncharacterized	Has domain(s) with predicted nucleic acid binding, zinc ion binding activity	LEE1
CAGL0H09922g	-1.01542	0.95029	0.988874	1.15474	0.539429	0.695604	2.85097	2.44394e-06	3.13708e-05	-1.08302	0.80016	0.925065	1.4194	0.254536	0.456672	3.59416	2.3167e-05	0.000338913	CAL0131942		CAGL-IPF39|CAGL-CDS0300.1|CAG60161.1	ORF|Uncharacterized	Ortholog(s) have protein phosphatase 1 binding, protein phosphatase regulator activity and role in ascospore wall assembly, regulation of phosphoprotein phosphatase activity	GIP1
CAGL0D06050g	-1.01004	0.921501	0.982947	1.06875	0.510789	0.672176	1.31102	0.00730397	0.0327399	1.23478	0.062448	0.222283	1.41898	0.00198276	0.0147568	-1.11522	0.336408	0.616179	CAL0128455		CAGL-IPF4873|CAGL-CDS1938.1|CAG58582.1	ORF|Uncharacterized	Ortholog(s) have potassium ion transmembrane transporter activity, role in potassium ion transmembrane transport and integral component of plasma membrane, mating projection localization	KCH1
CAGL0C02981g	-1.10979	0.287912	0.647249	1.56647	4.35088e-06	4.75543e-05	1.64396	3.56143e-07	5.53112e-06	-1.41405	0.000283333	0.00406671	1.41843	0.000245015	0.00292535	1.20896	0.0467012	0.173116	CAL0127186		CAGL-IPF1002|CAGL-CDS1203.1|CAG58213.1	ORF|Uncharacterized	Putative acyl-CoA:sterol acyltransferase involved in sterol esterification; gene is upregulated in azole-resistant strain	ARE1
CAGL0G02563g	1.45842	0.0261074	0.181086	1.98565	3.94261e-05	0.000320856	-1.03869	0.822089	0.914634	3.05127	2.47647e-05	0.000505257	1.41743	0.188028	0.380125	1.16248	0.570945	0.812187	CAL0137599		CAGL-IPF3575|CAGL-CDS1341.1|CAG59401.1	ORF|Uncharacterized	Has domain(s) with predicted thiol-dependent ubiquitin-specific protease activity and role in protein deubiquitination, ubiquitin-dependent protein catabolic process		UBP11
CAGL0I00220g	1.07816	0.28261	0.642	1.39524	1.84132e-06	2.21415e-05	1.35292	1.47831e-05	0.000163042	-1.00622	0.954905	0.986228	1.4174	0.00144693	0.0118161	1.13183	0.258634	0.528888	CAL0130346	EPA23	CAGL-IPF1990|CAGL-CDS0659.1|CAG60199.1	ORF|Uncharacterized	Predicted GPI-linked adhesin-like protein; belongs to adhesin cluster I		FLO1
CAGL0K07337g	1.69254	5.08595e-05	0.002296	3.26602	0	0	-2.56166	6.94667e-13	2.38741e-11	1.04839	0.760011	0.903765	1.4157	0.0242167	0.0910691	-1.34098	0.0604924	0.206224	CAL0133789		CAGL-IPF5364|CAGL-CDS3483.1|CAG61502.1	ORF|Uncharacterized	Has domain(s) with predicted ion channel activity, role in ion transport and membrane localization		HSP30
CAGL0B01947g	1.00713	0.949377	0.988874	1.09469	0.417624	0.591986	1.18609	0.125718	0.284252	1.26232	0.0708731	0.241304	1.41433	0.00715785	0.0375153	1.61662	0.000196584	0.00209362	CAL0127050	INO2	CAGL-IPF5229|CAGL-CDS2542.1|CAG57954.1	ORF|Verified	Transcriptional regulator involved in de novo inositol biosynthesis; activator of INO1 gene expression; mutants unable to grow in the absence of inositol	INO2
CAGL0G01034g	-1.13395	0.0943663	0.378816	1.04313	0.573987	0.720459	1.28268	0.000915491	0.00582951	-1.04264	0.713374	0.877505	1.41426	0.00229414	0.0160108	1.27018	0.0354052	0.141914	CAL0130073	FKS1	CAGL-IPF3885|CAGL-CDS0047.1|CAG59333.1	ORF|Verified	Putative 1,3-beta-glucan synthase component; functionally redundant with Fks2p; "hot spot" mutations in FKS1 confer resistance to echinocandins	FKS1
CAGL0J10428g	1.05739	0.530021	0.808502	1.22955	0.019709	0.0634381	1.08881	0.33676	0.548767	1.14242	0.199606	0.452107	1.41197	0.000880521	0.00834302	-1.01134	0.913728	0.977814	CAL0133290		CAGL-IPF2830|CAGL-CDS0357.1|CAG61116.1	ORF|Uncharacterized	Has domain(s) with predicted GTPase activator activity, role in regulation of GTPase activity, regulation of small GTPase mediated signal transduction and intracellular anatomical structure localization		BUD2
CAGL0L13068g	-1.18462	0.229865	0.590069	-1.15295	0.309751	0.486577	1.75908	4.68952e-05	0.000448493	-1.11548	0.413943	0.680795	1.41192	0.00956859	0.04666	2.0261	1.14822e-07	2.98257e-06	CAL0136086		CAGL-IPF8540|CAGL-CDS2830.1|CAG62311.1	ORF|Uncharacterized	Ortholog(s) have diacylglycerol cholinephosphotransferase activity, ethanolaminephosphotransferase activity and role in phosphatidylcholine biosynthetic process, phosphatidylethanolamine biosynthetic process	EPT1
CAGL0L08888g	1.08458	0.440037	0.760814	1.33701	0.00561667	0.0227356	1.00425	0.967759	0.985897	-1.00721	0.949234	0.985636	1.41144	0.0022262	0.0157014	1.0594	0.609335	0.833762	CAL0135298		CAGL-IPF7496|CAGL-CDS0248.1|CAG62132.1	ORF|Uncharacterized	Ortholog(s) have sterol binding activity, role in sphingolipid metabolic process, sterol transport and extracellular region, fungal-type vacuole membrane localization	NCR1
CAGL0F07667g	1.00136	0.984518	0.996988	1.16647	0.0274206	0.0826653	-1.01236	0.860247	0.935018	-1.09068	0.41722	0.68402	1.41124	0.00127119	0.010796	-1.06842	0.536585	0.790186	CAL0130926	MSS11	CAGL-IPF550|CAGL-CDS0834.1|CAG59225.1	ORF|Uncharacterized	Ortholog(s) have role in positive regulation of transcription by RNA polymerase II	MSS11
CAGL0F03421g	1.04385	0.580639	0.839673	1.09002	0.265038	0.438056	1.30907	0.000476305	0.00330375	1.01061	0.923409	0.977051	1.41091	0.00169228	0.0131745	1.10394	0.368137	0.648687	CAL0129238		CAGL-IPF1764|CAGL-CDS0761.1|CAG59042.1	ORF|Uncharacterized	Ortholog(s) have protein phosphatase inhibitor activity	ZDS1
CAGL0B00726g	1.32092	0.253136	0.614612	1.02498	0.918943	0.964635	1.36113	0.193514	0.382505	1.63597	0.067951	0.235113	1.41079	0.202972	0.398977	1.10409	0.72097	0.897962	CAL0127806		CAGL-IPF3702|CAGL-CDS2663.1|CAG57902.1	ORF|Uncharacterized	Ortholog(s) have glucokinase activity and role in glucose import, glucose metabolic process, glycolytic process, mannose metabolic process	GLK1
CAGL0J02288g	-1.10893	0.37526	0.711808	1.07662	0.525075	0.685233	1.04399	0.710681	0.844856	1.08278	0.462353	0.720573	1.41073	0.00144339	0.0118161	1.12751	0.268531	0.539392	CAL0133208	BAR1	CAGL-IPF6490|CAGL-CDS1833.1|CAG60753.1	ORF|Uncharacterized	Ortholog(s) have aspartic-type endopeptidase activity and role in adaptation of signaling pathway by response to pheromone involved in conjugation with cellular fusion, peptide catabolic process	BAR1
CAGL0D05654g	1.27868	0.141197	0.463181	1.57471	0.00538332	0.0219578	1.43782	0.0253607	0.0866558	-1.02177	0.920126	0.976225	1.41007	0.106779	0.258906	1.17992	0.443065	0.718428	CAL0128295		CAGL-IPF4900|CAGL-CDS3417.1|CAG58566.1	ORF|Uncharacterized	Protein of unknown function
CAGL0M09647g	1.01486	0.872494	0.967883	1.48937	1.31399e-05	0.00012477	1.24907	0.0149462	0.0582005	-1.05238	0.579554	0.795394	1.40988	0.000189144	0.00234777	-1.0154	0.868513	0.96285	CAL0137393		CAGL-IPF9044|CAGL-CDS1955.1|CAG62743.1	ORF|Uncharacterized	Has domain(s) with predicted transmembrane transporter activity, role in transmembrane transport and integral component of membrane localization	YMR155W
CAGL0I05302g	-1.30659	0.0166703	0.134703	-1.04195	0.712424	0.823392	-1.00816	0.941832	0.975289	-1.32477	0.0153232	0.0848193	1.40954	0.00305504	0.0199899	-1.15937	0.20253	0.455087	CAL0132182		CAGL-IPF1341|CAGL-CDS0333.1|CAG60418.1	ORF|Uncharacterized	Ortholog(s) have chromatin binding activity, role in mitotic sister chromatid cohesion and cytoplasm, cytosol, nuclear mitotic cohesin complex, nucleus localization	IRR1
CAGL0A03828g	-1.43405	0.00112466	0.0221892	-1.02508	0.821457	0.902062	1.08758	0.443215	0.644555	-1.40893	0.00121715	0.0132543	1.40775	0.00121602	0.0105119	-1.26722	0.0256307	0.111324	CAL0126867		CAGL-IPF1201|CAGL-CDS2217.1|CAG57826.1	ORF|Uncharacterized	Has domain(s) with predicted role in termination of G protein-coupled receptor signaling pathway		RAX1
CAGL0I04818g	-1.06772	0.468274	0.776445	1.16195	0.0963027	0.210797	-1.06937	0.45741	0.656064	-1.202	0.0982401	0.295553	1.40706	0.00213781	0.0153429	-1.04145	0.715157	0.895266	CAL0132482		CAGL-IPF5888|CAGL-CDS0581.1|CAG60396.1	ORF|Uncharacterized	Ortholog(s) have chitin synthase activity	CHS2
CAGL0I00396g	1.31476	0.150449	0.477008	-1.01203	0.949748	0.978589	-1.17635	0.390194	0.599527	1.97733	0.00978577	0.0628888	1.40682	0.197982	0.393086	1.00889	0.973863	0.994037	CAL0132324		CAGL-IPF2001|CAGL-CDS5243.1|CAG60207.1	ORF|Uncharacterized	Protein of unknown function
CAGL0J06798g	-1.00576	0.960701	0.99045	1.14884	0.230517	0.398173	1.28937	0.0275544	0.0929589	-1.24982	0.0633083	0.223955	1.40668	0.00435171	0.0261563	1.00663	0.956156	0.988647	CAL0133364		CAGL-IPF2338|CAGL-CDS4122.1|CAG60952.1	ORF|Uncharacterized	Ortholog(s) have role in spindle pole body duplication and central plaque of spindle pole body localization	SPC29
CAGL0J08888g	-1.14206	0.201305	0.554608	1.29474	0.0126269	0.0443131	1.43397	0.000494378	0.00340693	-1.15686	0.172924	0.414971	1.40644	0.00140787	0.0116774	-1.17664	0.128498	0.344018	CAL0133032		CAGL-IPF6996|CAGL-CDS2288.1|CAG61046.1	ORF|Uncharacterized	Ortholog(s) have role in microtubule nucleation, mitotic cytokinesis, site selection, mitotic spindle midzone assembly, mitotic spindle organization		TUB4
CAGL0I08811g	1.03614	0.80271	0.939042	1.20965	0.177452	0.330173	1.62905	0.000514355	0.00351729	-1.0551	0.701691	0.871662	1.40616	0.0146906	0.0637549	-1.02678	0.850604	0.954595	CAL0129446		CAGL-IPF4381|CAGL-CDS3122.1|CAG60567.1	ORF|Uncharacterized	Ortholog of S. cerevisiae : YGR168C and Saccharomyces cerevisiae S288C : YGR168C	YGR168C
CAGL0H00374g	1.08922	0.507097	0.793568	1.2338	0.100857	0.218312	1.29761	0.0413905	0.126354	1.02132	0.866418	0.954823	1.40562	0.00647667	0.0349943	1.08064	0.537714	0.790974	CAL0131644	SST2	CAGL-IPF7290|CAGL-CDS1269.1|CAG59745.1	ORF|Uncharacterized	Aspartyl protease that degrades alpha-factor	SST2
CAGL0F08767g	1.75121	0.156847	0.487754	1.97868	0.0710419	0.168057	1.93935	0.0747702	0.196014	1.0548	0.901861	0.967289	1.40511	0.419459	0.623916	1.7458	0.192923	0.442808	CAL0129974		CAGL-IPF9697|CAGL-CDS4967.1|CAG59274.1	ORF|Uncharacterized	Protein of unknown function
CAGL0E01419g	1.03232	0.75736	0.922633	1.21762	0.0547172	0.139017	1.14646	0.181848	0.366379	1.36656	0.0208414	0.105595	1.40496	0.011859	0.0543923	-1.07281	0.604019	0.832187	CAL0128702	YPS2	CAGL-IPF5500|CAGL-CDS1552.1|CAG58669.2	ORF|Verified	Putative aspartic protease; predicted GPI-anchor; member of a YPS gene cluster that is required for virulence in mice; induced in response to low pH and high temperature	MKC7
CAGL0K00341g	1.09519	0.441639	0.760814	1.31813	0.0187887	0.0609916	-1.35055	0.0108153	0.0444545	-1.10404	0.408461	0.676398	1.40482	0.00446801	0.0266955	-1.23976	0.0733662	0.235205	CAL0134621		CAGL-IPF5181|CAGL-CDS4935.1|CAG61200.1	ORF|Uncharacterized	Protein of unknown function
CAGL0M12771g	-1.02136	0.873674	0.968184	1.09966	0.470971	0.63709	1.26786	0.0703228	0.188152	1.13367	0.439243	0.702107	1.40371	0.036169	0.122586	-1.00516	0.974809	0.994037	CAL0136577		CAGL-IPF8487|CAGL-CDS1548.1|CAG62878.1	ORF|Uncharacterized	Ortholog(s) have four-way junction DNA binding activity and role in homologous chromosome pairing at meiosis, meiotic recombination checkpoint, synaptonemal complex assembly	HOP1
CAGL0I10340g	1.02308	0.81459	0.942913	-1.00227	0.981326	0.993295	-1.05752	0.563263	0.742538	1.12491	0.262484	0.535619	1.40364	0.00122563	0.0105571	1.08528	0.43734	0.714148	CAL0132062	PWP5	CAGL-IPF6449|CAGL-CDS0431.1|CAG60634.1	ORF|Uncharacterized	Cell wall adhesin; predicted GPI anchor; contains tandem repeats; belongs to adhesin cluster II		FLO1
CAGL0J00517g	-1.24397	0.100527	0.392401	1.07294	0.591269	0.733339	1.10197	0.457219	0.656038	-1.18742	0.18915	0.437353	1.40355	0.00920699	0.0453536	1.06943	0.608448	0.83347	CAL0133398		CAGL-IPF7794|CAGL-CDS1078.1|CAG60681.1	ORF|Uncharacterized	Ortholog(s) have DNA helicase activity and role in DNA replication, G-quadruplex DNA unwinding, mitochondrial genome maintenance, ncRNA transcription, replication fork progression beyond termination site, replication fork reversal	RRM3
CAGL0L09603g	-1.13137	0.212182	0.566848	1.15921	0.133069	0.266589	1.19326	0.0719519	0.190785	-1.30681	0.014908	0.0830389	1.40287	0.00202023	0.0149217	1.01591	0.885855	0.968118	CAL0135470		CAGL-IPF7453|CAGL-CDS2312.1|CAG62159.1	ORF|Uncharacterized	Ortholog(s) have role in chromosome segregation, monopolar spindle attachment to meiosis I kinetochore and kinetochore, nuclear MIS12/MIND complex, spindle pole localization	DSN1
CAGL0I02838g	-1.00483	0.9496	0.988874	1.07304	0.354067	0.531066	-1.22392	0.00790669	0.0349535	-1.19301	0.129949	0.35131	1.40146	0.00373592	0.0232948	1.10887	0.375366	0.656433	CAL0132654		CAGL-IPF7317|CAGL-CDS1252.1|CAG60311.1	ORF|Uncharacterized	Ortholog(s) have DNA-binding transcription activator activity, RNA polymerase II-specific, RNA polymerase II cis-regulatory region sequence-specific DNA binding activity	AZF1
CAGL0D03652g	-1.22523	0.0463311	0.257895	1.20782	0.0623466	0.153423	1.49599	6.75922e-05	0.000609244	-1.51816	0.000246223	0.00363617	1.4014	0.00299203	0.019651	-1.04074	0.725815	0.900564	CAL0128401		CAGL-IPF4737|CAGL-CDS1129.1|CAG58485.1	ORF|Uncharacterized	Protein of unknown function		SPT21
CAGL0B02816g	-1.11789	0.277696	0.639277	1.02449	0.812904	0.896922	1.04113	0.692842	0.832379	-1.17828	0.117051	0.329881	1.40114	0.0012324	0.0105677	-1.01481	0.888492	0.968118	CAL0127036		CAGL-IPF825|CAGL-CDS0611.1|CAG57994.1	ORF|Uncharacterized	Ortholog(s) have DNA translocase activity	RSC2
CAGL0L04400g	1.15043	0.116996	0.424757	1.38161	0.000295035	0.00185555	1.02668	0.768132	0.878266	1.03886	0.696995	0.870161	1.40042	0.00057543	0.00588132	1.26215	0.0174934	0.0839213	CAL0135568		ZCF33|CAGL-IPF8125|CAGL-CDS0463.1|CAG61936.1	ORF|Uncharacterized	Ortholog(s) have DNA-binding transcription factor activity, RNA polymerase II-specific, RNA polymerase II cis-regulatory region sequence-specific DNA binding activity	YRR1
CAGL0H02101g	1.93593	7.20708e-07	9.84414e-05	2.56296	1.62614e-12	9.95686e-11	-1.70371	6.48953e-05	0.000590936	2.52142	1.11022e-16	3.11155e-14	1.39995	0.0025398	0.017388	1.28727	0.0235739	0.105285	CAL0131668		CAGL-IPF5854|CAGL-CDS5062.1|CAG59819.1	ORF|Verified	Ortholog(s) have role in RNA metabolic process	RTC3
CAGL0M00154g	-1.17523	0.0934487	0.37706	-1.1252	0.220172	0.385845	1.03132	0.748485	0.8681	1.09284	0.430384	0.697508	1.39907	0.00285468	0.0189305	1.32449	0.0125645	0.0652106	CAL0137309	CYN1	CAGL-IPF5394|CAGL-CDS1762.1|CAG62327.1	ORF|Verified	Plasma membrane high affinity cystine specific transporter; present only in pathogenic yeasts; confers the ability to utilize cystine as a sulfur source		LYP1
CAGL0A01155g	-1.16716	0.150526	0.477008	1.16033	0.163087	0.310547	1.12366	0.273292	0.479014	-1.33624	0.00749829	0.0515525	1.39845	0.00192381	0.0144602	-1.09155	0.419496	0.697562	CAL0126855		CAGL-IPF3380|CAGL-CDS1455.1|CAG57712.1	ORF|Uncharacterized	Ortholog(s) have role in establishment of spindle localization, mitotic spindle orientation checkpoint, nuclear migration along microtubule	KAR9
CAGL0M07832g	-1.00358	0.984003	0.996988	1.00711	0.967675	0.986754	1.74994	0.00102196	0.00630089	-1.35774	0.168624	0.408334	1.39841	0.127124	0.289786	2.06212	0.000997032	0.00826977	CAL0136433		CAGL-IPF9237|CAGL-CDS5600.1|CAG62663.1	ORF|Uncharacterized	Ortholog(s) have role in reciprocal meiotic recombination and condensed nuclear chromosome localization	REC107
CAGL0M01166g	1.11338	0.439364	0.760814	1.2179	0.148264	0.288163	1.38468	0.0158142	0.0606953	1.25203	0.272252	0.546657	1.39749	0.101265	0.25011	1.20938	0.35676	0.639645	CAL0136471		CAGL-IPF11688|CAG62371.1	ORF|Uncharacterized	Ortholog(s) have role in thiamine biosynthetic process, thiazole biosynthetic process		THI4
CAGL0D00660g	1.02454	0.808629	0.939971	1.21149	0.0549149	0.139383	1.0317	0.754804	0.871463	1.00482	0.966442	0.990054	1.39737	0.00341419	0.0217471	-1.01214	0.916043	0.979307	CAL0128047		CAGL-IPF2592|CAGL-CDS0307.1|CAG58353.1	ORF|Uncharacterized	Ortholog(s) have MAP-kinase scaffold activity and role in negative regulation of MAP kinase activity, osmosensory signaling pathway via Sho1 osmosensor	AHK1
CAGL0L03223g	-1.07705	0.49214	0.784059	1.22622	0.0577197	0.144966	1.21016	0.0754875	0.197603	-1.15917	0.252587	0.524412	1.39676	0.00952985	0.0465564	-1.09662	0.475555	0.744146	CAL0135020		CAGL-IPF2730|CAGL-CDS3542.1|CAG61882.1	ORF|Uncharacterized	Putative component of the spindle pole complex; gene is upregulated in azole-resistant strain	SPC34
CAGL0A01221g	-1.0124	0.892326	0.973985	1.31315	0.00276481	0.0125133	1.13882	0.153269	0.328954	1.2703	0.0458696	0.183375	1.39573	0.00539428	0.0308866	1.65878	2.40906e-05	0.000350498	CAL0126935		CAGL-IPF3391|CAGL-CDS3668.1|CAG57715.1	ORF|Uncharacterized	Has domain(s) with predicted channel activity, role in transmembrane transport and membrane localization		AQY1
CAGL0I02046g	1.17731	0.0816282	0.355256	1.86484	2.49044e-11	1.09268e-09	1.70971	9.11562e-09	1.90427e-07	1.00636	0.953681	0.986228	1.39544	0.0022423	0.0157731	1.28382	0.022082	0.100846	CAL0132572		CAGL-IPF2116|CAGL-CDS3161.1|CAG60277.1	ORF|Uncharacterized	Has domain(s) with predicted D-threo-aldose 1-dehydrogenase activity		YPR127W
CAGL0K08228g	1.05737	0.634818	0.868655	1.21611	0.0937075	0.207076	1.3145	0.0188235	0.0693451	1.25254	0.0691363	0.237823	1.3954	0.00712589	0.0373846	-1.04118	0.745401	0.907052	CAL0134921		CAGL-IPF3125|CAGL-CDS2525.1|CAG61542.1	ORF|Uncharacterized	Ortholog(s) have role in vacuole organization	YKR051W
CAGL0H00308g	1.14573	0.106782	0.40515	1.43523	1.73738e-05	0.000159021	1.21945	0.0182901	0.0679437	-1.26622	0.0217574	0.108889	1.39507	0.00119289	0.0103963	-1.05419	0.608111	0.833433	CAL0131570		CAGL-IPF7285|CAGL-CDS3407.1|CAG59742.1	ORF|Uncharacterized	Ortholog(s) have chromatin binding activity and role in positive regulation of transcription elongation from RNA polymerase II promoter	PDP3
CAGL0D04642g	-1.22404	0.0673511	0.317309	1.20381	0.0908574	0.202607	1.66516	3.12793e-06	3.89311e-05	-1.57662	3.52583e-05	0.000697957	1.395	0.00242207	0.0167283	-1.04171	0.710342	0.893803	CAL0127957		CAGL-IPF4663|CAGL-CDS2771.1|CAG58525.1	ORF|Uncharacterized	Ortholog(s) have cyclin-dependent protein serine/threonine kinase regulator activity	CLB5
CAGL0L12694g	1.05242	0.666819	0.882682	1.00432	0.970867	0.988531	-1.17239	0.177893	0.36073	1.18728	0.200417	0.452726	1.39275	0.0133265	0.0595331	1.35953	0.0222895	0.10142	CAL0135978		CAGL-IPF9351|CAGL-CDS0798.1|CAG62294.1	ORF|Verified	Ortholog(s) have phosphatidylinositol binding activity	VPS16
CAGL0B03399g	-1.11781	0.270718	0.634454	1.05208	0.615077	0.751564	1.18881	0.0864588	0.217762	-1.25183	0.030264	0.135311	1.39267	0.00138415	0.0115346	1.0117	0.91068	0.976238	CAL0127026	RIF1	CAGL-IPF781|CAGL-CDS0069.1|CAG58019.1	ORF|Verified	Protein involved in sub-telomeric silencing and regulation of biofilm formation; involved in regulation of telomere length; mutants display increased colonization of mouse kidneys relative to wild-type; required for silencing at MTL3		RIF1
CAGL0C04851g	-1.03805	0.742129	0.917062	1.36197	0.00600917	0.0240141	1.51442	0.000214702	0.00169439	-1.03424	0.778488	0.915166	1.39133	0.00573791	0.0322612	1.04009	0.742916	0.905062	CAL0127516		CAGL-IPF4125|CAGL-CDS4249.1|CAG58290.1	ORF|Uncharacterized	Ortholog(s) have role in chromosome segregation and kinetochore, nuclear MIS12/MIND complex localization	NNF1
CAGL0E03674g	1.11651	0.349503	0.697044	-1.01748	0.883041	0.941357	-1.67433	1.21508e-05	0.000137135	1.51292	0.000157365	0.00249396	1.39104	0.00259227	0.0175398	1.37644	0.00360105	0.02343	CAL0128758	TPO1_2	CAGL-IPF2456|CAGL-CDS1627.1|CAG58765.1	ORF|Verified	Putative drug:H+ antiporter, involved in efflux of clotrimazole; required for resistance to clotrimazole and other drugs; involved in virulence and biofilm formation		TPO1
CAGL0L01397g	-1.01245	0.859242	0.962933	1.1383	0.0628079	0.153872	1.13878	0.0618	0.171195	1.00741	0.946744	0.984963	1.39086	0.00283396	0.0188165	-1.03898	0.729509	0.901337	CAL0135378		CAGL-IPF7410|CAGL-CDS0524.1|CAG61803.1	ORF|Uncharacterized	Ortholog(s) have ATPase activity, DNA replication origin binding, MCM complex binding, chromatin binding, single-stranded DNA helicase activity	MCM3
CAGL0B03663g	1.11658	0.34364	0.691804	1.08444	0.486198	0.651217	2.24059	4.0844e-12	1.297e-10	6.8949	0	0	1.38995	0.0249875	0.0931781	3.69829	0	0	CAL0127902		CAGL-IPF748|CAGL-CDS2297.1|CAG58031.1	ORF|Uncharacterized	Ortholog(s) have citrate (Si)-synthase activity, role in citrate metabolic process and cytoplasm, peroxisome localization	CIT2
CAGL0E00110g	-1.1758	0.157838	0.487797	1.19024	0.126068	0.257216	-1.03707	0.749119	0.86826	-1.27604	0.0720038	0.243441	1.38988	0.0144047	0.0627702	1.48806	0.00323719	0.021467	CAL0129050		CAGL-IPF15041|CAGL0E00121g|CAGL-IPF10387|CAGL0E00143g|CAGL-IPF9399|CAGL-CDS1512.1	pseudogene	Putative adhesin-like protein; ORF appears artificially broken into fragments due to sequencing errors; belongs to adhesin cluster III; predicted GPI anchor
CAGL0I05390g	-1.24343	0.0495026	0.265827	-1.16319	0.172338	0.323825	-1.25111	0.0430437	0.129874	1.08091	0.440306	0.702617	1.38918	0.00110628	0.00986864	-2.23676	1.88738e-15	1.5462e-13	CAL0132188		CAGL-IPF1344|CAGL-CDS2351.1|CAG60420.1	ORF|Uncharacterized	Ortholog(s) have protein kinase activity, protein serine/threonine kinase activity	SKS1
CAGL0F05885g	1.01956	0.782081	0.931692	1.37153	6.0147e-06	6.3572e-05	1.08282	0.25432	0.457523	-1.27265	0.0251574	0.120687	1.38885	0.00226726	0.0158857	1.00982	0.927698	0.981688	CAL0131070		CAGL-IPF416|CAGL-CDS1052.1|CAG59151.1	ORF|Uncharacterized	Ortholog(s) have cytoskeletal protein binding, cytoskeletal protein-membrane anchor activity, myosin II heavy chain binding, phospholipid binding, protein-containing complex binding activity	HOF1
CAGL0I06050g	2.54636	3.89333e-12	2.59247e-09	1.34734	0.0268883	0.0813367	-1.1822	0.214232	0.41036	3.00303	1.30211e-06	3.96214e-05	1.3881	0.149142	0.325084	9.4431	0	0	CAL0129696	INO1	CAGL-IPF1395|CAGL-CDS1849.1|CAG60450.1	ORF|Uncharacterized	Putative inositol 1-phosphate synthase; regulated by the transcriptional activators Ino2p and Ino4p; protein differentially expressed in azole resistant strain	INO1
CAGL0E03762g	-1.02968	0.77365	0.929293	1.06164	0.556006	0.707909	-1.13227	0.221335	0.419293	1.69106	2.50524e-05	0.000509175	1.38776	0.00858081	0.0428638	1.01783	0.887417	0.968118	CAL0128756		CAGL-IPF2459|CAGL-CDS1586.1|CAG58769.1	ORF|Uncharacterized	Ortholog(s) have DNA-binding transcription repressor activity, RNA polymerase II-specific activity	RIM101
CAGL0G08316g	-1.11764	0.393526	0.725926	-1.16824	0.230887	0.398567	1.46188	0.00322018	0.0163526	-1.06347	0.656222	0.844318	1.38704	0.0176856	0.0729479	1.71542	9.25764e-05	0.00110531	CAL0137769	ARV1	CAGL-IPF1640|CAGL-CDS3534.1|CAG59652.1	ORF|Uncharacterized	Lipid transporter involved in sterol trafficking and transport of glycosylphosphatidylinositol and sphingolipid precursors	ARV1
CAGL0A02596g	-1.03338	0.641566	0.873179	1.19498	0.0111692	0.0399587	1.25892	0.00101925	0.00629148	-1.21938	0.0676736	0.234682	1.38697	0.00255535	0.0174103	1.02886	0.793291	0.92985	CAL0126697		CAGL-IPF1307|CAGL-CDS0644.1|CAG57770.1	ORF|Uncharacterized	Ortholog(s) have calmodulin binding, protein-containing complex binding, structural constituent of cytoskeleton activity	SPC110
CAGL0G02387g	-1.37678	0.00748521	0.0815413	1.012	0.920061	0.964769	1.31292	0.0217168	0.0769696	-1.24532	0.0496337	0.194053	1.3853	0.0034719	0.0219051	-1.23256	0.0618495	0.208845	CAL0129690		CAGL-IPF3558|CAGL-CDS1060.1|CAG59393.1	ORF|Uncharacterized	Ortholog(s) have Rho GDP-dissociation inhibitor activity and role in maintenance of cell polarity, regulation of Rho protein signal transduction	PXL1
CAGL0E03718g	1.07564	0.298175	0.656208	1.3685	7.11436e-06	7.3304e-05	1.28743	0.000296336	0.00222023	-1.04345	0.674239	0.855764	1.3851	0.00127588	0.0108186	1.11225	0.293299	0.568801	CAL0129010	SNF6	CAGL-IPF2457|CAGL-CDS2808.1|CAG58767.1	ORF|Verified	Component of the chromatin remodelling Swi/Snf complex; involved in regulation of biofilm formation	SNF6
CAGL0G03179g	1.00904	0.896843	0.975466	1.15405	0.038826	0.106611	-1.39012	2.05036e-06	2.67702e-05	1.66617	7.7198e-06	0.00017873	1.38399	0.00441743	0.0264897	1.22237	0.0788323	0.246062	CAL0129510	ASK10	CAGL-IPF3617|CAGL-CDS0365.1|CAG59428.1	ORF|Uncharacterized	Ortholog(s) have channel regulator activity, role in cellular protein catabolic process, cellular response to oxidative stress, positive regulation of glycerol transport and cytoplasm localization	ASK10
CAGL0M04565g	1.01591	0.871691	0.967743	1.51016	2.22458e-05	0.000196465	1.33096	0.00325006	0.0164573	1.20492	0.0790083	0.257321	1.38367	0.0022032	0.0156219	1.07444	0.499479	0.763162	CAL0137433		CAGL-IPF8313|CAGL-CDS0888.1|CAG62522.1	ORF|Uncharacterized	Ortholog(s) have glucan endo-1,3-beta-D-glucosidase activity	ACF2
CAGL0D04268g	-1.10789	0.317714	0.670549	1.21508	0.0566407	0.14266	1.42636	0.00050369	0.00346214	-1.18118	0.124095	0.342208	1.38265	0.00273739	0.0183354	1.14847	0.201172	0.453905	CAL0128241		CAGL-IPF4686|CAGL-CDS1024.1|CAG58512.1	ORF|Uncharacterized	Ortholog(s) have role in DNA-dependent DNA replication maintenance of fidelity and Ctf18 RFC-like complex localization		CTF18
CAGL0M05621g	-1.10093	0.363426	0.705999	1.14752	0.191765	0.347615	1.72943	1.90474e-07	3.12202e-06	-1.21108	0.0735843	0.247215	1.38199	0.00247361	0.01704	1.24368	0.0415897	0.158756	CAL0137251		CAGL-IPF7163|CAGL-CDS2468.1|CAG62566.1	ORF|Uncharacterized	Ortholog(s) have mannosyltransferase activity and role in glycosphingolipid biosynthetic process, mannosyl-inositol phosphorylceramide biosynthetic process, sphingolipid biosynthetic process	CSH1
CAGL0M01716g	1.02137	0.867282	0.966125	-1.06161	0.635477	0.764921	-1.65872	6.26956e-05	0.000572864	1.58608	0.013519	0.0781169	1.38174	0.0836953	0.221951	1.19967	0.333335	0.612561	CAL0136713		CAGL-IPF6344|CAGL-CDS2514.1|CAG62395.1	ORF|Uncharacterized	Ortholog(s) have DNA-binding transcription activator activity, RNA polymerase II-specific, RNA polymerase II cis-regulatory region sequence-specific DNA binding activity	TEC1
CAGL0G01782g	-1.33303	0.00498148	0.0625857	-1.12786	0.238568	0.40811	1.1327	0.221558	0.419417	-1.13489	0.224023	0.486397	1.38039	0.00192537	0.0144602	1.15698	0.161274	0.398414	CAL0130735		CAGL-IPF3832|CAGL-CDS0155.1|CAG59365.1	ORF|Uncharacterized	Ortholog(s) have RNA polymerase II cis-regulatory region sequence-specific DNA binding, RNA polymerase II transcription coactivator binding, RNA polymerase II transcription corepressor binding activity	FHL1
CAGL0K08514g	-1.03011	0.75653	0.922416	-1.06474	0.511767	0.673297	-1.04608	0.637412	0.79297	-1.07674	0.498163	0.745645	1.3794	0.00320094	0.0206356	-1.15802	0.179104	0.422752	CAL0134667		CAGL-IPF3104|CAGL-CDS0108.1|CAG61554.1	ORF|Uncharacterized	Ortholog(s) have protein kinase activity, protein serine/threonine kinase activity	HSL1
CAGL0M04477g	-1.73652	0.0018735	0.0308983	-1.30095	0.129744	0.262394	-1.10578	0.559205	0.739545	1.02994	0.874235	0.958798	1.3761	0.0856671	0.225051	1.36312	0.096953	0.285708	CAL0137325		CAGL-IPF8305|CAGL-CDS1712.1|CAG62518.1	ORF|Uncharacterized	Ortholog(s) have RNA polymerase I general transcription initiation factor activity and role in chromatin organization, nucleolar large rRNA transcription by RNA polymerase I	RRN5
CAGL0I01782g	1.10813	0.348911	0.696124	1.24839	0.0425764	0.114606	1.01207	0.9127	0.961431	1.14234	0.25839	0.531451	1.37597	0.0066698	0.0356627	1.17115	0.180392	0.424851	CAL0129925		CAGL-IPF2094|CAGL-CDS0376.1|CAG60265.1	ORF|Uncharacterized	Has domain(s) with predicted nuclear export signal receptor activity, small GTPase binding activity, role in intracellular protein transport and nuclear pore localization		CRM1
CAGL0J08822g	-1.05251	0.592447	0.845141	1.18713	0.071429	0.168588	1.37018	0.000912283	0.00582701	-1.26448	0.0278082	0.128764	1.37575	0.00273082	0.0183144	-1.04007	0.712831	0.894399	CAL0133554		CAGL-IPF6999|CAGL-CDS2456.1|CAG61043.1	ORF|Uncharacterized	Ortholog(s) have cyclin-dependent protein serine/threonine kinase regulator activity	CLB4
CAGL0F07271g	-1.21478	0.154307	0.482957	-1.00259	0.984824	0.994928	1.24974	0.100317	0.243346	-1.00466	0.968074	0.990393	1.37537	0.0060021	0.0334311	1.07903	0.513459	0.773457	CAL0131236		CAGL-IPF521|CAGL-CDS0988.1|CAG59207.1	ORF|Uncharacterized	Ortholog(s) have chromatin binding activity and role in DNA replication initiation, DNA unwinding involved in DNA replication, double-strand break repair via break-induced replication	SLD3
CAGL0B00572g	-1.03591	0.8733	0.968184	-1.14933	0.521275	0.681431	-1.02761	0.897881	0.953656	2.00566	0.0121087	0.0727753	1.37502	0.256618	0.459017	1.41299	0.226684	0.489296	CAL0127158		CAGL-IPF3693|CAGL-CDS4432.1|CAG57895.1	ORF|Uncharacterized	Protein of unknown function
CAGL0J08030g	-1.25616	0.0273292	0.187848	-1.02693	0.796731	0.884371	1.20611	0.0690588	0.185858	-1.13558	0.268821	0.54243	1.37486	0.00559302	0.0316502	1.09207	0.443809	0.718978	CAL0133406		CAGL-IPF6745|CAGL-CDS0021.1|CAG61008.1	ORF|Verified	Ortholog(s) have DNA-directed DNA polymerase activity, SUMO binding, double-stranded DNA binding, single-stranded DNA 3'-5' exodeoxyribonuclease activity, single-stranded DNA binding activity	POL2
CAGL0L06996g	1.16185	0.27665	0.639171	1.23548	0.118985	0.246723	1.60384	0.000414696	0.00293761	-1.00249	0.987766	0.99543	1.37463	0.0483946	0.150175	1.21227	0.235534	0.500487	CAL0135388		CAGL-IPF7674|CAGL-CDS4870.1|CAG62051.1	ORF|Uncharacterized	Protein of unknown function		YPL034W
CAGL0F04301g	-1.23666	0.0441274	0.251077	-1.06251	0.564091	0.714949	1.07782	0.475109	0.67115	-1.0719	0.519607	0.759898	1.37432	0.0031504	0.0203892	1.00429	0.968338	0.992979	CAL0129651		CAGL-IPF1693|CAGL-CDS0111.1|CAG59082.1	ORF|Uncharacterized	Ortholog(s) have beta-tubulin binding, kinetochore binding, microtubule binding activity and role in attachment of spindle microtubules to kinetochore, mitotic spindle assembly	STU1
CAGL0D06732g	1.13118	0.399393	0.730871	1.44524	0.0116514	0.0414608	1.12633	0.415135	0.623374	1.00911	0.949884	0.985636	1.37391	0.0274439	0.100577	1.06491	0.66335	0.865345	CAL0128405	EPA21	CAGL-IPF8202|CAGL0D06754g|CAGL-IPF16497	pseudogene	Pseudogene with a predicted GPI-anchor sequence; putative adhesin-like protein; belongs to adhesin cluster I		FLO1
CAGL0C00605g	1.03906	0.702213	0.897478	1.67132	2.57068e-07	3.79335e-06	1.65237	4.596e-07	6.91608e-06	-1.1355	0.206908	0.461771	1.37382	0.00157453	0.0125515	1.0322	0.753186	0.911112	CAL0127604		CAGL-IPF6655|CAGL-CDS3460.1|CAG58112.1	ORF|Uncharacterized	Has domain(s) with predicted phospholipid binding activity		OPY1
CAGL0G07667g	1.08065	0.452672	0.767724	1.26691	0.0218199	0.0688595	1.10315	0.34118	0.553306	-1.04178	0.703882	0.873172	1.37357	0.00319101	0.0205965	-1.18166	0.121435	0.33144	CAL0129375		CAGL-IPF8259|CAGL-CDS3944.1|CAG59622.1	ORF|Verified	Ortholog(s) have cholesterol binding, fatty acid binding, magnesium ion binding, sterol binding activity, role in fatty acid transport, sterol transport and extracellular region localization	PRY1
CAGL0J06556g	-1.13703	0.285453	0.644942	-1.09759	0.437358	0.610244	1.01632	0.892409	0.951725	-1.15426	0.291672	0.566677	1.372	0.01992	0.0795833	-1.05063	0.71685	0.895432	CAL0133586		CAGL-IPF2325|CAGL-CDS0343.1|CAG60942.1	ORF|Uncharacterized	Ortholog(s) have phosphatidylinositol-3-phosphate binding activity, role in mitochondrion inheritance, nucleus inheritance, vacuole-ER tethering and nucleus-vacuole junction localization	MDM1
CAGL0L03916g	-1.06145	0.530144	0.808502	1.19601	0.0588268	0.146697	-1.06415	0.511592	0.702747	-1.11565	0.28041	0.555706	1.37111	0.00182545	0.0139609	-1.12932	0.2311	0.49422	CAL0135440		CAGL-IPF2671|CAGL-CDS1302.1|CAG61914.1	ORF|Uncharacterized	Has domain(s) with predicted nucleic acid binding activity		AZF1
CAGL0H07139g	-1.09138	0.449662	0.764991	1.14954	0.224761	0.391658	1.45518	0.00103811	0.00636367	-1.10473	0.395303	0.665293	1.37082	0.0069673	0.0366764	-1.11028	0.373263	0.654685	CAL0129956		CAGL-IPF249|CAGL-CDS3187.1|CAG60040.1	ORF|Uncharacterized	Ortholog(s) have role in establishment of mitotic sister chromatid cohesion and negative regulation of meiotic DNA double-strand break formation involved in reciprocal meiotic recombination, more	MCM21
CAGL0D00572g	1.00362	0.975194	0.993384	1.09884	0.416432	0.591472	1.12842	0.297065	0.505849	-1.12468	0.340044	0.615916	1.37056	0.0103737	0.0494982	-1.16596	0.213211	0.468375	CAL0128383		CAGL-IPF2586|CAGL-CDS0390.1|CAG58349.1	ORF|Uncharacterized	Ortholog(s) have phosphatidylinositol binding activity	VAM6
CAGL0H03025g	-1.18426	0.101993	0.396353	1.10716	0.322781	0.499841	1.31338	0.00798707	0.035192	-1.08118	0.469702	0.725215	1.37002	0.00350864	0.0221107	-1.00828	0.939174	0.983923	CAL0132004		CAGL-IPF1960|CAGL-CDS0334.1|CAG59857.1	ORF|Uncharacterized	Ortholog(s) have poly(A)-specific ribonuclease activity, role in nuclear-transcribed mRNA poly(A) tail shortening, postreplication repair and PAN complex localization	PAN2
CAGL0C04048g	1.03299	0.639966	0.873046	1.29363	0.000205221	0.0013631	1.04588	0.517673	0.707633	1.07609	0.50563	0.748851	1.36919	0.00433732	0.026127	1.08543	0.456901	0.729861	CAL0127600		CAGL-IPF915|CAGL-CDS1405.1|CAG58258.1	ORF|Uncharacterized	Has domain(s) with predicted transferase activity, transferring glycosyl groups activity and role in protein glycosylation		MNT3
CAGL0E05610g	1.45567	0.000112135	0.00434579	1.69248	6.10947e-08	1.08123e-06	-1.47388	6.61477e-05	0.000599266	1.13757	0.260679	0.534095	1.36908	0.00611694	0.0336843	1.02586	0.823736	0.942703	CAL0128842		CAGL-IPF5048|CAGL-CDS2026.1|CAG58851.1	ORF|Verified	Ortholog(s) have melatonin binding, pyruvate kinase activity, role in canonical glycolysis, pyruvate biosynthetic process, pyruvate metabolic process and mitochondrion localization	PYK2
CAGL0K11396g	1.02882	0.770979	0.929078	1.27964	0.0114041	0.040717	1.04486	0.652483	0.803648	-1.07222	0.496238	0.745232	1.36908	0.00215551	0.0154069	-1.16992	0.126129	0.339921	CAL0134245	SIR4	CAGL-IPF3290|CAGL-CDS0129.1|CAG61674.1	ORF|Verified	Protein involved in subtelomeric silencing and regulation of biofilm formation	SIR4
CAGL0H04587g	-1.01074	0.920418	0.982947	1.33466	0.00664673	0.0259203	1.26039	0.0294119	0.097804	-1.04187	0.697843	0.870465	1.36868	0.00293147	0.0193194	1.01507	0.887568	0.968118	CAL0131696		CAGL-IPF1839|CAGL-CDS2439.1|CAG59927.1	ORF|Uncharacterized	Ortholog of S. cerevisiae : AVT5 and Saccharomyces cerevisiae S288C : YBL089W	AVT5
CAGL0J04906g	1.1559	0.246044	0.606176	1.20157	0.139781	0.275784	1.1056	0.418902	0.625738	1.16155	0.255983	0.528074	1.36814	0.0173042	0.071932	-1.07936	0.563975	0.807519	CAL0133162		CAGL-IPF7029|CAGL-CDS2417.1|CAG60868.1	ORF|Uncharacterized	Has domain(s) with predicted role in protein transport, vacuolar transport	CHM7
CAGL0J00187g	1.08754	0.233206	0.593682	1.73301	4.10783e-15	3.70888e-13	1.31223	0.000104608	0.000896173	-1.01782	0.878014	0.958947	1.36696	0.00658197	0.0354388	1.08055	0.501192	0.764377	CAL0133064		CAGL-IPF7823|CAGL-CDS3763.1|CAG60667.1	ORF|Uncharacterized	Ortholog of S. cerevisiae : YGR026W, C. albicans SC5314 : CR_06170W_A, C. dubliniensis CD36 : Cd36_31700, C. parapsilosis CDC317 : CPAR2_204920 and C. auris B8441 : B9J08_000802	YGR026W
CAGL0G05329g	1.52571	0.00264594	0.0400423	1.99436	6.53681e-07	8.86045e-06	1.37664	0.0215209	0.0765299	1.04921	0.752375	0.900779	1.36639	0.039777	0.131642	1.13631	0.403096	0.682934	CAL0130521		CAGL-IPF15366|CAR58025.1	ORF|Uncharacterized	Ortholog(s) have DNA translocase activity, role in positive regulation of transcription by RNA polymerase II and SWI/SNF complex, cytosol, nucleus localization	SNF11
CAGL0D04708g	-1.04095	0.656036	0.877307	-1.5457	1.35074e-06	1.69702e-05	-2.75395	0	0	1.42478	0.00306014	0.0271136	1.3656	0.00914115	0.0451546	1.47629	0.00112296	0.00917139	CAL0128011		CAGL-IPF4974|CAGL-CDS2724.1|CAG58527.1	ORF|Uncharacterized	Ortholog(s) have copper ion transmembrane transporter activity, role in copper ion import and plasma membrane localization	CTR1
CAGL0H01661g	1.19897	0.254878	0.615564	1.30739	0.0898628	0.200797	1.43082	0.0227765	0.0795608	1.82911	0.0052691	0.0402553	1.36558	0.151209	0.32765	1.63629	0.0238662	0.106261	CAL0130571		CAGL-IPF5829|CAGL-CDS2330.1|CAG59804.1	ORF|Uncharacterized	Ecm33-family protein with a predicted role in cell wall biogenesis and organization; predicted GPI-anchor	SPS2
CAGL0L11506g	-1.06507	0.363887	0.705999	1.14745	0.0473918	0.124362	1.58074	3.99016e-11	1.09003e-09	-1.07535	0.55089	0.780875	1.36557	0.0105198	0.049927	1.56379	0.000241762	0.00249493	CAL0135044		CAGL-IPF4240|CAGL-CDS0367.1|CAG62242.1	ORF|Uncharacterized	Ortholog(s) have hydroxymethylglutaryl-CoA reductase (NADPH) activity and role in ergosterol biosynthetic process, isopentenyl diphosphate biosynthetic process, mevalonate pathway	HMG1
CAGL0J00253g	-1.06128	0.597017	0.848618	1.17233	0.156494	0.301172	1.24738	0.0486399	0.142365	1.08652	0.502187	0.748332	1.36552	0.0116488	0.0537229	1.19415	0.151963	0.385334	CAL0133428		CAGL-IPF7821|CAGL-CDS2093.1|CAG60669.1	ORF|Uncharacterized	Putative adhesin-like protein	MTL1
CAGL0F07513g	1.23752	0.0693009	0.322698	1.78022	8.40332e-07	1.11355e-05	-1.83754	2.20915e-07	3.57694e-06	1.36168	0.0228409	0.11241	1.36464	0.021895	0.084701	-1.21711	0.148194	0.379392	CAL0130858		CAGL-IPF538|CAGL-CDS2772.1|CAG59218.1	ORF|Uncharacterized	Ortholog(s) have role in aerobic respiration	MBR1
CAGL0K01507g	1.04927	0.57014	0.832894	1.3756	0.000159841	0.00110152	1.30023	0.00187138	0.0105046	-1.13536	0.162613	0.39996	1.36315	0.000641112	0.00641319	1.1392	0.151913	0.385334	CAL0134159		CAGL-IPF5093|CAGL-CDS0558.1|CAG61251.1	ORF|Uncharacterized	Ortholog(s) have G protein-coupled receptor activity, glucose binding activity	GPR1
CAGL0J01507g	-1.19585	0.0673693	0.317309	1.0058	0.95276	0.97937	1.05521	0.581452	0.755559	-1.24231	0.0390325	0.163018	1.36313	0.00318558	0.0205864	-1.03614	0.73566	0.902355	CAL0133500		CAGL-IPF7848|CAGL-CDS0206.1|CAG60724.1	ORF|Uncharacterized	Ortholog(s) have structural molecule activity	PDS5
CAGL0J04884g	1.67309	6.70936e-06	0.000503391	1.27344	0.0343746	0.0977647	-1.45738	0.00101314	0.00627557	2.41939	4.5566e-10	3.11075e-08	1.36295	0.0295109	0.106108	1.21576	0.172353	0.415472	CAL0133456		CAGL-IPF7030|CAGL-CDS3338.1|CAG60867.1	ORF|Uncharacterized	Ortholog(s) have role in sporulation resulting in formation of a cellular spore, ubiquitin-dependent protein catabolic process and nucleus localization	UBX6
CAGL0I10582g	1.3239	0.00610834	0.0710461	1.47468	0.000139406	0.000977125	1.12813	0.237209	0.437594	1.0619	0.570011	0.789259	1.36292	0.00336582	0.0214904	-1.12178	0.278811	0.552148	CAL0132396		CAGL-IPF6421|CAGL-CDS3419.1|CAG60645.1	ORF|Uncharacterized	Ortholog(s) have intracellular anatomical structure localization	YGR127W
CAGL0M02167g	-1.16534	0.216949	0.571289	-1.29445	0.0372425	0.103756	-2.65702	3.21965e-15	1.4659e-13	1.77604	2.12649e-05	0.000445809	1.36116	0.0224919	0.0865384	-1.6927	9.94016e-05	0.00116589	CAL0136499		CAGL-IPF6389|CAGL-CDS4361.1|CAG62416.1	ORF|Uncharacterized	Ortholog of S. cerevisiae : PRM4 and Saccharomyces cerevisiae S288C : YPL156C	PRM4
CAGL0G04763g	-1.53858	0.000428716	0.0116838	-1.05696	0.648231	0.774939	2.7701	0	0	2.14204	2.05338e-09	1.13899e-07	1.36106	0.0153689	0.0658933	3.46643	0	0	CAL0130067		CAGL-IPF5656|CAGL-CDS2719.1|CAG59494.1	ORF|Uncharacterized	Has domain(s) with predicted role in termination of G protein-coupled receptor signaling pathway		RGS2
CAGL0J01980g	-1.13263	0.218975	0.573491	1.26761	0.0185091	0.0602676	1.34221	0.00341273	0.0171183	1.03337	0.764541	0.906096	1.36094	0.00487577	0.0284999	1.1979	0.0998288	0.291003	CAL0133376		CAGL-IPF6471|CAGL-CDS0375.1|CAG60740.1	ORF|Uncharacterized	Ortholog(s) have 3'-5' DNA helicase activity, DNA/RNA helicase activity, flap-structured DNA binding, four-way junction DNA binding, four-way junction helicase activity	MPH1
CAGL0G10175g	1.24722	0.0144123	0.122501	1.54557	1.38282e-06	1.73324e-05	1.39067	0.000254995	0.00195729	-1.04799	0.713287	0.877505	1.35979	0.015936	0.0677323	1.20565	0.142673	0.36988	CAL0137597	AWP6	CAGL-IPF1506|CAG59730.1	ORF|Verified	Adhesin-like protein; identified in cell wall extracts by mass spectrometry; belongs to adhesin cluster IV; predicted GPI anchor		DAN1
CAGL0K06039g	1.04057	0.802089	0.93881	-1.12938	0.439817	0.61163	1.73037	0.000364288	0.0026583	1.36377	0.261507	0.534969	1.3591	0.265979	0.467858	2.39367	0.00148892	0.0114906	CAL0134117		CAGL-IPF8683|CAGL-CDS0816.1|CAG61446.1	ORF|Uncharacterized	Ortholog(s) have chromatin DNA binding, structural molecule activity, role in meiotic recombination checkpoint, positive regulation of catalytic activity, synaptonemal complex assembly and lateral element localization	RED1
CAGL0K08470g	2.21888	0.0137258	0.119278	1.61693	0.13668	0.271271	1.72422	0.0849694	0.21525	1.0989	0.769395	0.909239	1.35907	0.331305	0.537916	1.15029	0.673285	0.87108	CAL0134947		CAGL-IPF16327|CAG61552.1	ORF|Uncharacterized	Protein of unknown function
CAGL0L11440g	1.18295	0.0155921	0.128178	1.75616	4.44089e-16	4.38086e-14	1.23779	0.00211329	0.011607	1.10072	0.336291	0.611596	1.35907	0.00210794	0.0152349	1.32683	0.00461247	0.0287941	CAL0135122		CAGL-IPF4233|CAGL-CDS0097.1|CAG62239.1	ORF|Uncharacterized	Ortholog(s) have lipid binding activity, role in endoplasmic reticulum membrane organization, regulation of phosphatidylinositol dephosphorylation and cellular bud, cortical endoplasmic reticulum localization	TCB3
CAGL0K07480g	1.33174	0.0111478	0.102876	2.38114	1.4988e-14	1.28776e-12	-1.02254	0.843481	0.926672	-1.03525	0.772286	0.911037	1.35868	0.010454	0.0497222	1.28961	0.0336407	0.136537	CAL0133835	PGM1	CAGL-IPF5374|CAG61509.1	ORF|Verified	Putative phosphoglucomutase	PGM1
CAGL0D02018g	-1.07824	0.511266	0.79538	1.40721	0.00258095	0.0118015	1.59661	3.45902e-05	0.000343773	-1.18777	0.13777	0.364443	1.35853	0.00807354	0.0411289	-1.00066	0.99547	0.998363	CAL0128169		CAGL-IPF15448|CAR58011.1	ORF|Uncharacterized	Ortholog(s) have microtubule binding, microtubule plus-end binding activity	HSK3
CAGL0M02761g	-1.00413	0.963815	0.991932	1.10805	0.257745	0.429199	-1.07686	0.413927	0.622698	-1.11081	0.329465	0.605593	1.3575	0.00452513	0.0269533	-1.18329	0.118882	0.325977	CAL0136313	TBF1	CAGL-IPF6588|CAGL-CDS1937.1|CAG62443.1	ORF|Uncharacterized	Telomere repeat-binding factor		TBF1
CAGL0M05423g	-1.02046	0.771237	0.929078	1.26707	0.000663179	0.00371478	1.15718	0.0357139	0.112506	-1.22777	0.0504128	0.195519	1.35746	0.00355595	0.0223296	-1.00231	0.982445	0.995541	CAL0136657		CAGL-IPF7178|CAGL-CDS0781.1|CAG62558.1	ORF|Uncharacterized	Ortholog(s) have 3'-5' DNA helicase activity, 3'-5' DNA/RNA helicase activity, ATP binding, ATPase activity, DNA helicase activity, DNA replication origin binding, MCM complex binding and chromatin binding, more	MCM7
CAGL0G04191g	-1.02148	0.846595	0.956898	1.2221	0.0655388	0.158693	1.48046	0.000298313	0.00222743	-1.06474	0.569654	0.789201	1.35738	0.00550551	0.0313885	-1.0709	0.535944	0.789684	CAL0130751		CAGL-IPF7093|CAGL-CDS3463.1|CAG59472.1	ORF|Uncharacterized	Protein of unknown function		OKP1
CAGL0K05995g	-1.08306	0.433625	0.757051	1.19365	0.0821238	0.188161	1.27887	0.0156742	0.0602864	-1.06472	0.533306	0.769133	1.35728	0.00239921	0.016592	1.47236	0.000121283	0.00138888	CAL0134535		CAGL-IPF8678|CAGL-CDS0829.1|CAG61444.1	ORF|Uncharacterized	Putative sphingoid long-chain base kinase; gene is upregulated in azole-resistant strain	LCB5
CAGL0M02123g	-1.15359	0.161039	0.493588	-1.09247	0.385111	0.561692	-1.40887	0.000761822	0.00494303	-1.02397	0.815804	0.932216	1.35725	0.00265551	0.0178995	1.07957	0.451844	0.726361	CAL0136827		CAGL-IPF6385|CAGL-CDS1161.1|CAG62414.1	ORF|Uncharacterized	Ortholog(s) have role in cellular protein localization, maintenance of protein location and positive regulation of mitotic actomyosin contractile ring contraction, more	AIM44
CAGL0M02189g	-1.01702	0.869865	0.967536	1.26218	0.0229459	0.0718173	1.30647	0.00889074	0.0382252	-1.07636	0.531707	0.768187	1.35712	0.00928621	0.0455994	1.21149	0.103212	0.296443	CAL0136595		CAGL-IPF6390|CAGL-CDS1189.1|CAG62417.1	ORF|Uncharacterized	Ortholog(s) have ATP-dependent microtubule motor activity, plus-end-directed, ATPase activity, microtubule binding activity	KIP2
CAGL0B04763g	1.08906	0.431047	0.755573	1.28043	0.021768	0.0687362	1.0965	0.392173	0.601182	-1.08845	0.440813	0.702786	1.35708	0.00539011	0.0308866	-1.03649	0.745016	0.90679	CAL0127828		CAGL-IPF666|CAGL-CDS3592.1|CAG58077.1	ORF|Uncharacterized	Protein of unknown function		LDB16
CAGL0D04202g	-1.17389	0.133873	0.454229	1.04783	0.661259	0.784178	1.23146	0.0505311	0.146293	-1.07186	0.493176	0.742489	1.35697	0.00254583	0.0174025	1.14203	0.189979	0.43927	CAL0128407		CAGL-IPF4688|CAGL-CDS2079.1|CAG58510.1	ORF|Uncharacterized	Ortholog(s) have role in cellular zinc ion homeostasis, endoplasmic reticulum inheritance, protein localization to nuclear inner membrane, septin ring assembly	ICE2
CAGL0H08778g	1.41218	0.000348054	0.0100766	1.53947	7.6277e-06	7.76917e-05	-1.33745	0.0025889	0.0136816	1.06981	0.577574	0.794837	1.35674	0.0116837	0.0538198	1.10995	0.39036	0.67147	CAL0132042		CAGL-IPF126|CAGL-CDS0359.1|CAG60113.1	ORF|Uncharacterized	Ortholog(s) have mRNA binding activity and role in nuclear-transcribed mRNA catabolic process, deadenylation-dependent decay	PUF2
CAGL0A01892g	1.46553	0.199644	0.552011	1.44908	0.202656	0.362022	1.19572	0.53812	0.722421	1.28889	0.43254	0.69881	1.35597	0.344817	0.550391	1.35738	0.352516	0.635029	CAL0126573		CAGL-IPF2998|CAGL-CDS5671.1|CAG57741.1	ORF|Uncharacterized	Protein of unknown function
CAGL0F05489g	-1.05906	0.604528	0.851486	1.13268	0.257828	0.429203	-1.14606	0.215699	0.412577	-1.1927	0.172356	0.414543	1.35542	0.0181428	0.0742017	1.00147	0.990929	0.997261	CAL0131228		CAGL-IPF391|CAGL-CDS2137.1|CAG59133.1	ORF|Uncharacterized	Ortholog(s) have role in TOR signaling, re-entry into mitotic cell cycle after pheromone arrest and endoplasmic reticulum, endoplasmic reticulum membrane, endoplasmic reticulum-Golgi intermediate compartment localization	VPS64
CAGL0D03080g	-1.0744	0.489706	0.783461	1.11977	0.273811	0.447696	1.29905	0.011194	0.0458344	-1.18673	0.0968139	0.293417	1.35524	0.00313825	0.0203547	1.13837	0.208873	0.463447	CAL0127987		CAGL-IPF9417|CAGL-CDS1360.1|CAG58461.1	ORF|Uncharacterized	Protein of unknown function		ORC3
CAGL0J06424g	-1.08467	0.374207	0.711224	1.15672	0.110657	0.23336	1.28663	0.00571251	0.0266467	-1.21796	0.0577384	0.211747	1.35484	0.0034458	0.0218657	-1.07166	0.505543	0.766519	CAL0132796		CAGL-IPF2317|CAGL-CDS0481.1|CAG60937.1	ORF|Uncharacterized	Ortholog(s) have 3'-5' DNA/RNA helicase activity, ATPase activity, single-stranded 3'-5' DNA helicase activity, single-stranded DNA binding, single-stranded RNA binding activity		MCM6
CAGL0H01815g	-1.02272	0.766296	0.926899	1.09162	0.245283	0.415989	-1.13217	0.0998651	0.242534	-1.23926	0.0534497	0.202675	1.35398	0.00632888	0.0345526	-1.0036	0.974183	0.994037	CAL0131558	CBF1	CAGL-IPF5837|CAGL-CDS2462.1|CAG59811.1	ORF|Verified	Centromere binding factor; basic helix-loop-helix leucine zipper DNA-binding protein; binds in vitro to centromere DNA element I sequence GTCACATG; complements the methionine biosynthesis defect of a Saccharomyces cerevisiae cbf1 mutant	CBF1
CAGL0J07480g	-1.08066	0.379225	0.714838	1.03676	0.68152	0.799132	1.22363	0.0215631	0.0765861	-1.10737	0.3636	0.637338	1.35392	0.00689845	0.0364427	-1.06229	0.590655	0.824795	CAL0133300		CAGL-IPF2381|CAGL-CDS0476.1|CAG60983.1	ORF|Uncharacterized	Ortholog(s) have role in chitin biosynthetic process, division septum assembly and cellular bud neck, cellular bud neck septin collar, incipient cellular bud site, septin ring localization	BNI4
CAGL0G03509g	1.07579	0.29483	0.652497	1.3094	0.000107645	0.000776996	-1.17778	0.0188022	0.0693446	-1.13808	0.24589	0.51423	1.35388	0.00652946	0.0352274	-1.00972	0.930892	0.98295	CAL0130183		CAGL-IPF7148|CAGL-CDS0574.1|CAG59443.1	ORF|Uncharacterized	Ortholog(s) have role in actin filament organization, budding cell apical bud growth, regulation of cell shape, regulation of exocytosis, septum digestion after cytokinesis	BOI2
CAGL0M00880g	1.0395	0.576864	0.836375	1.42578	3.14783e-07	4.53202e-06	1.73998	1.33227e-15	6.1713e-14	2.03792	3.21562e-09	1.67874e-07	1.35368	0.0118073	0.0542484	1.87783	1.61531e-07	4.05732e-06	CAL0137151	CAR2	CAGL-IPF5456|CAGL-CDS2553.1|CAG62360.1	ORF|Verified	Putative ornithine aminotransferase; protein abundance increased in ace2 mutant cells	CAR2
CAGL0M08074g	-1.17262	0.123437	0.434599	1.00716	0.944861	0.976588	1.38578	0.00153998	0.00888786	-1.25989	0.0354815	0.151758	1.35363	0.00580486	0.0324694	1.1065	0.356969	0.639804	CAL0136749		CAGL-IPF8033|CAGL-CDS0687.1|CAG62673.1	ORF|Uncharacterized	Protein of unknown function		YJR030C
CAGL0H04081g	-1.12045	0.218299	0.57313	1.21667	0.0336869	0.0961684	1.50813	8.57632e-06	9.8674e-05	-2.5003	2.05391e-14	4.42213e-12	1.35362	0.0114901	0.0532043	1.185	0.156543	0.390624	CAL0131764	ERG13	CAGL-IPF1873|CAGL-CDS2311.1|CAG59905.1	ORF|Verified	3-hydroxy-3-methylglutaryl coenzyme A synthase; protein abundance increased in ace2 mutant cells		ERG13
CAGL0G06336g	-1.20516	0.0494451	0.265786	-1.00181	0.984786	0.994928	-1.10199	0.30567	0.51545	-1.31538	0.0139672	0.079461	1.35285	0.00668332	0.0356957	-1.1531	0.201646	0.454494	CAL0129957		CAGL-IPF3436|CAGL-CDS0137.1|CAG59564.1	ORF|Uncharacterized	Ortholog(s) have actin filament binding, microfilament motor activity, role in endoplasmic reticulum inheritance, intracellular mRNA localization, mating type switching and cellular bud, cellular bud tip, filamentous actin localization	MYO4
CAGL0L01793g	-1.05416	0.619314	0.860032	1.28841	0.0164989	0.0546577	1.6185	5.01718e-06	5.97908e-05	-1.28083	0.0183197	0.0962055	1.35225	0.00396151	0.024411	-1.17221	0.130341	0.347379	CAL0135844		CAGL-IPF7436|CAGL-CDS3086.1|CAG61818.1	ORF|Uncharacterized	Ortholog(s) have structural constituent of cytoskeleton activity, role in spindle pole body duplication and central plaque of spindle pole body, intermediate layer of spindle pole body localization	SPC42
CAGL0H07601g	1.2296	0.112265	0.417041	1.00532	0.967355	0.986617	1.96766	1.18851e-07	2.02923e-06	1.31796	0.129714	0.351305	1.35208	0.0976071	0.243167	1.6621	0.00533852	0.0324516	CAL0131966		CAGL-IPF211|CAGL-CDS0326.1|CAG60061.1	ORF|Uncharacterized	Ortholog(s) have DNA helicase activity, heteroduplex DNA loop binding activity	HFM1
CAGL0J08184g	1.0286	0.792865	0.934423	1.19122	0.102959	0.221421	1.14452	0.208295	0.402169	-1.12166	0.275346	0.54935	1.35175	0.00416275	0.0252468	1.21519	0.0640688	0.214032	CAL0133096		CAGL-IPF6732|CAGL-CDS1653.1|CAG61015.1	ORF|Uncharacterized	Ortholog(s) have basic amino acid transmembrane transporter activity and role in basic amino acid transport	ALP1
CAGL0K02651g	-1.08365	0.554536	0.824162	-1.26784	0.0807709	0.186182	-1.74683	4.06264e-05	0.000395643	1.27268	0.0341318	0.146937	1.35167	0.00808675	0.0411289	1.11897	0.32429	0.604968	CAL0134257		CAGL-IPF2245|CAGL-CDS1361.1|CAG61301.1	ORF|Uncharacterized	Ortholog(s) have small molecule sensor activity and role in chloride transport, regulation of chloride transport	YHL008C
CAGL0K07568g	1.05663	0.648995	0.876571	1.52129	0.000454395	0.00266582	1.42552	0.00299585	0.015388	1.10745	0.489242	0.739479	1.35165	0.0406408	0.133341	1.29374	0.081857	0.252879	CAL0134887	PMU3	CAGL-IPF3167|CAGL-CDS3380.1|CAG61513.1	ORF|Verified	Thiamine pyrophosphatase, induced under thiamine starvation		PMU1
CAGL0J03806g	1.04749	0.614389	0.856542	1.61856	1.64808e-07	2.56706e-06	1.43114	9.71333e-05	0.000837264	1.07101	0.514304	0.756329	1.35143	0.00419022	0.0253556	1.65321	1.76041e-06	3.40879e-05	CAL0133648		CAGL-IPF6878|CAGL-CDS2638.1|CAG60819.1	ORF|Uncharacterized	Ortholog(s) have transcription corepressor activity	WTM1
CAGL0J06996g	1.02587	0.715415	0.9048	1.29284	0.000234957	0.00153196	1.1257	0.0898337	0.224353	-1.07848	0.456057	0.715817	1.35105	0.00297	0.0195491	-1.0608	0.560751	0.805526	CAL0133666		CAGL-IPF2351|CAGL-CDS0317.1|CAG60961.1	ORF|Uncharacterized	Ortholog(s) have GTPase activator activity, phosphatidylinositol-3-phosphate binding activity	BEM3
CAGL0L05368g	-1.22246	0.0711392	0.327312	-1.13465	0.254618	0.425629	1.11243	0.335295	0.546714	1.01645	0.885915	0.960536	1.35082	0.00811118	0.0411634	1.01298	0.909816	0.976149	CAL0135940		CAGL-IPF4556|CAGL-CDS1560.1|CAG61978.1	ORF|Uncharacterized	Ortholog(s) have RNA binding activity, role in mRNA splicing, via spliceosome and U1 snRNP, U2-type prespliceosome, nucleus localization	PRP40
CAGL0J01727g	1.05819	0.588407	0.843554	1.09618	0.37828	0.554207	1.03347	0.751853	0.87007	1.27293	0.0382936	0.160942	1.35075	0.00980871	0.0475696	1.59548	6.15386e-05	0.000789621	CAL0133354		CAGL-IPF7834|CAGL-CDS0472.1|CAG60730.1	ORF|Uncharacterized	Putative adhesion protein; predicted GPI-anchor; belongs to adhesin cluster VI
CAGL0L08404g	-1.20702	0.103286	0.397834	-1.0972	0.418317	0.592811	1.23087	0.0682809	0.184542	1.03567	0.750551	0.900569	1.35027	0.0063484	0.0345526	1.22304	0.0681821	0.224256	CAL0134996		CAGL-IPF7578|CAGL-CDS2701.1|CAG62112.1	ORF|Uncharacterized	Ortholog(s) have role in mRNA cis splicing, via spliceosome and U2-type spliceosomal complex, prespliceosome localization	URN1
CAGL0D03256g	-1.1494	0.157934	0.487797	-1.09261	0.367052	0.544193	1.2303	0.0341192	0.108623	1.03352	0.756956	0.902072	1.34983	0.00478985	0.0280902	1.42307	0.000928268	0.00777206	CAL0128203		CAGL-IPF4765|CAGL-CDS1831.1|CAG58469.1	ORF|Uncharacterized	Ortholog(s) have sterol esterase activity, role in cell wall mannoprotein biosynthetic process, sterol metabolic process and integral component of membrane, plasma membrane localization	YEH2
CAGL0K04873g	1.14073	0.16874	0.505381	1.05015	0.608614	0.747384	-1.31349	0.0043368	0.0209148	1.11162	0.315836	0.591568	1.34973	0.00442911	0.0265298	1.02421	0.821111	0.94071	CAL0134587		CAGL-IPF4013|CAGL-CDS1177.1|CAG61399.1	ORF|Uncharacterized	Protein of unknown function		MFG1
CAGL0I01892g	-1.02605	0.791739	0.934037	1.11728	0.253017	0.424153	1.40773	0.000410327	0.00291442	1.04552	0.695345	0.868977	1.34929	0.00832809	0.0418764	1.10476	0.381348	0.663829	CAL0132194		CAGL-IPF2105|CAGL-CDS1777.1|CAG60270.1	ORF|Uncharacterized	Ortholog of S. cerevisiae : MTC6, C. albicans SC5314 : C3_05020W_A, C. dubliniensis CD36 : Cd36_84990, C. parapsilosis CDC317 : CPAR2_405620 and C. auris B8441 : B9J08_004462	MTC6
CAGL0G00242g	-1.13264	0.184041	0.529184	1.08654	0.375546	0.552481	1.25603	0.0148892	0.0580963	1.27524	0.0300345	0.134511	1.34879	0.00757923	0.039452	1.23159	0.063175	0.211877	CAL0130663	YOR1	CAGL-IPF8922|CAGL-CDS0113.1|CAG59302.1	ORF|Uncharacterized	Putative ABC transporter involved in multidrug efflux; gene is upregulated in azole-resistant strain	YOR1
CAGL0L10494g	1.11091	0.136107	0.456208	1.34128	2.92554e-05	0.000250151	1.23528	0.00261048	0.0137541	1.13634	0.206073	0.461009	1.34876	0.00305949	0.0199899	1.17116	0.118497	0.325593	CAL0135592		CAGL-IPF4165|CAGL-CDS1303.1|CAG62197.1	ORF|Uncharacterized	Ortholog(s) have GTPase activator activity, role in vesicle-mediated transport and Golgi apparatus localization	GYP1
CAGL0K10384g	-1.06283	0.523673	0.804073	1.15301	0.134788	0.268924	1.035	0.717643	0.850096	1.03971	0.700286	0.87113	1.34875	0.00307196	0.0200223	1.05271	0.612262	0.835298	CAL0134255		CAGL-IPF3219|CAGL-CDS0028.1|CAG61634.1	ORF|Verified	Ortholog(s) have 1-phosphatidylinositol-3-phosphate 5-kinase activity, phosphatidylinositol-3-phosphate binding activity	FAB1
CAGL0K12298g	1.00859	0.944093	0.988874	1.3477	0.0133378	0.046287	1.81103	7.31502e-07	1.04469e-05	1.15301	0.236632	0.505035	1.34837	0.0128672	0.0577721	-1.01795	0.882939	0.96768	CAL0133847		CAGL-IPF4647|CAGL-CDS4403.1|CAG61713.1	ORF|Uncharacterized	Ortholog(s) have role in ascospore formation, establishment of meiotic sister chromatid cohesion, establishment of mitotic sister chromatid cohesion and maintenance of meiotic sister chromatid cohesion, more	IML3
CAGL0H07161g	-1.67629	0.00193164	0.0316611	-1.7141	0.00114859	0.00601626	-1.06798	0.689384	0.829535	1.02828	0.871544	0.9574	1.34814	0.0826478	0.22027	1.03212	0.854985	0.957189	CAL0131978		CAGL-IPF248|CAGL-CDS2608.1|CAG60041.1	ORF|Uncharacterized	Ortholog(s) have role in DNA repair	HIM1
CAGL0E05940g	-1.04071	0.566044	0.830057	-1.04448	0.531102	0.689204	1.10303	0.157854	0.335818	1.15383	0.212561	0.469274	1.34733	0.00938632	0.0458973	-1.0156	0.89276	0.969778	CAL0128590		CAGL-IPF5074|CAGL-CDS0707.1|CAG58866.1	ORF|Uncharacterized	Ortholog(s) have FAD transmembrane transporter activity, calcium channel activity	FLC1
CAGL0M06963g	-1.00508	0.96889	0.992011	1.56342	0.000514443	0.00294354	1.58207	0.000355226	0.00261005	1.0559	0.680394	0.859336	1.34706	0.0236829	0.0896953	-1.03363	0.803213	0.931325	CAL0136339	SOL2	CAGL-IPF6192|CAGL-CDS3884.1|CAG62626.1	ORF|Uncharacterized	Ortholog(s) have role in tRNA export from nucleus and cytosol localization	SOL2
CAGL0H01089g	1.18158	0.112042	0.416502	1.13799	0.217407	0.382221	-1.40271	0.00126115	0.0075147	1.67972	6.32885e-06	0.000151126	1.34679	0.00959871	0.0467641	1.92689	1.1682e-08	3.53447e-07	CAL0131694		CAGL-IPF5786|CAGL-CDS3644.1|CAG59778.1	ORF|Uncharacterized	Ortholog(s) have inositol monophosphate 1-phosphatase activity and role in inositol phosphate dephosphorylation	INM2
CAGL0L02123g	-1.0286	0.686131	0.891979	1.22637	0.0033825	0.0148423	1.18219	0.0161752	0.0615029	-1.07739	0.481454	0.733698	1.3462	0.00497237	0.0289692	1.03171	0.76821	0.91885	CAL0135800	SNF5	CAGL-IPF8434|CAGL-CDS0403.1|CAG61832.1	ORF|Uncharacterized	Ortholog(s) have DNA translocase activity, RNA polymerase II activating transcription factor binding activity	SNF5
CAGL0H01793g	-1.02151	0.815951	0.9431	1.18462	0.062771	0.153872	1.21639	0.0312056	0.102046	-1.12618	0.267268	0.540524	1.3461	0.00541974	0.030999	1.09683	0.388625	0.669717	CAL0130176		CAGL-IPF5835|CAGL-CDS0544.1|CAG59810.1	ORF|Uncharacterized	Ortholog(s) have role in N-glycan processing	YJR061W
CAGL0K09746g	-1.11595	0.120325	0.430904	1.14377	0.0558302	0.141318	1.10843	0.142266	0.311481	1.0155	0.884724	0.96048	1.34587	0.00507031	0.0294432	1.11369	0.310365	0.589617	CAL0134963		CAGL-IPF3175|CAGL-CDS0670.1|CAG61605.1	ORF|Uncharacterized	Ortholog(s) have role in DNA repair, regulation of transcription by RNA polymerase II and NuA4 histone acetyltransferase complex localization	EAF7
CAGL0I10901g	-1.19817	0.0944545	0.378885	1.08891	0.429485	0.602545	1.09899	0.380909	0.591403	-1.43977	0.000547683	0.00687833	1.34546	0.00482645	0.0282427	-1.16383	0.150419	0.38306	CAL0132700		CAGL-IPF6401|CAGL-CDS0767.1|CAG60658.1	ORF|Uncharacterized	Ortholog(s) have role in centromere clustering, chromosome segregation, meiotic cell cycle, mitotic spindle organization, nuclear migration, positive regulation of exit from mitosis	SLK19
CAGL0L01155g	-1.19617	0.368119	0.709416	-1.41245	0.0820406	0.188161	1.06053	0.765992	0.877519	-1.09446	0.611142	0.81651	1.34536	0.0936281	0.237106	1.03876	0.830686	0.946587	CAL0135474		CAGL-IPF7395|CAGL-CDS4858.1|CAG61793.1	ORF|Uncharacterized	Ortholog(s) have role in cellular protein-containing complex assembly, early endosome to Golgi transport and Golgi apparatus, TRAPPII protein complex localization	TCA17
CAGL0D00330g	-1.23243	0.113357	0.417904	-1.09399	0.494906	0.658403	1.18719	0.19148	0.380035	-1.08683	0.526961	0.765639	1.34503	0.0241807	0.0909982	-1.19337	0.179759	0.423923	CAL0128395	HYM1	CAGL-IPF2560|CAGL-CDS2621.1|CAG58338.1	ORF|Uncharacterized	Ortholog(s) have role in budding cell apical bud growth, regulation of transcription, DNA-templated, septum digestion after cytokinesis and cellular bud, incipient cellular bud site, mating projection tip localization	HYM1
CAGL0H00264g	1.16245	0.170514	0.508189	1.26619	0.031182	0.0908679	1.47489	0.000380117	0.0027512	-1.05753	0.569095	0.789201	1.34496	0.00251246	0.0172408	-1.02384	0.810791	0.935325	CAL0131592		CAGL-IPF7283|CAGL-CDS3272.1|CAG59740.1	ORF|Uncharacterized	Ortholog(s) have lipid binding activity, role in spindle pole body duplication and central plaque of spindle pole body, integral component of nuclear inner membrane, spindle pole body localization	NBP1
CAGL0I10604g	1.14162	0.269652	0.633348	1.64804	2.63389e-05	0.000227777	1.24682	0.0635693	0.174734	-1.43255	0.00345942	0.0296641	1.34407	0.0156035	0.0666308	1.04257	0.734426	0.90206	CAL0132338		CAGL-IPF6420|CAGL-CDS4345.1|CAG60646.1	ORF|Uncharacterized	Putative protein; gene is upregulated in azole-resistant strain	YGR126W
CAGL0G04389g	1.10501	0.351957	0.698798	1.32069	0.00931608	0.03432	2.05418	1.54666e-11	4.52696e-10	-1.17047	0.121789	0.338833	1.34405	0.00359209	0.0225034	1.05965	0.569282	0.81172	CAL0130765		CAGL-IPF5626|CAGL-CDS2306.1|CAG59477.1	ORF|Uncharacterized	Ortholog(s) have DNA-binding transcription factor activity, RNA polymerase II-specific, sequence-specific DNA binding activity	GZF3
CAGL0B02365g	1.05467	0.444998	0.760814	1.16322	0.0298161	0.0880434	-1.21733	0.00472715	0.0226249	-1.03334	0.77069	0.909961	1.34395	0.00857106	0.0428638	-1.01581	0.889197	0.968118	CAL0127696		CAGL-IPF866|CAGL-CDS0261.1|CAG57973.2	ORF|Uncharacterized	Ortholog(s) have cytoplasmic stress granule localization	NAB6
CAGL0M04763g	1.45445	0.000801287	0.0181636	1.62733	1.26898e-05	0.000121581	-1.28349	0.0255561	0.0872118	1.48427	0.000375291	0.00515058	1.34382	0.00779192	0.0402444	1.31106	0.0149298	0.0747729	CAL0136345		CAGL-IPF9376|CAGL-CDS4131.1|CAG62531.1	ORF|Uncharacterized	Ortholog of S. cerevisiae : YOR289W, C. albicans SC5314 : C2_00770W_A, C. dubliniensis CD36 : Cd36_15710, C. parapsilosis CDC317 : CPAR2_212960 and C. auris B8441 : B9J08_003342	YOR289W
CAGL0F05467g	1.0592	0.584015	0.841064	1.21143	0.0664265	0.159898	1.21629	0.0604689	0.167945	-1.12263	0.307413	0.584425	1.34369	0.0089962	0.0445938	1.00729	0.949008	0.986428	CAL0131330		CAGL-IPF390|CAGL-CDS4787.1|CAG59132.1	ORF|Uncharacterized	Putative component of the spindle pole complex; gene is upregulated in azole-resistant strain	SPC19
CAGL0F09053g	-1.14912	0.0477008	0.262231	-1.04568	0.52332	0.683602	-1.07035	0.330794	0.54253	1.31226	0.0172435	0.0924687	1.34353	0.00964936	0.046925	-1.12622	0.298291	0.574052	CAL0131196		CAGL-IPF7767|CAGL-CDS0786.1|CAG59285.1	ORF|Uncharacterized	Ortholog(s) have carbohydrate binding, mannosyl-oligosaccharide 1,2-alpha-mannosidase activity	MNL1
CAGL0B01771g	-1.54839	0.00030268	0.00908098	-1.18523	0.157347	0.302377	1.17742	0.172592	0.354843	-1.31736	0.00716234	0.0501175	1.34321	0.00390455	0.0241204	1.06752	0.523823	0.783003	CAL0127066		CAGL-IPF5242|CAGL-CDS1862.1|CAG57946.1	ORF|Uncharacterized	Ortholog(s) have rDNA spacer replication fork barrier binding activity	FOB1
CAGL0E02315g	1.06018	0.402018	0.731654	1.50382	4.5196e-09	1.11462e-07	1.3832	3.10493e-06	3.88262e-05	-1.37529	0.0113649	0.069481	1.34302	0.0191023	0.0771774	1.08973	0.494878	0.761353	CAL0129048		CAGL-IPF14069|CAR58018.1	ORF|Verified	Ortholog(s) have chromatin binding activity	HTZ1
CAGL0D04994g	-1.04939	0.639994	0.873046	1.20904	0.0646754	0.157216	1.20515	0.0691169	0.185858	-1.08367	0.438462	0.702107	1.34234	0.00447181	0.0266955	-1.04114	0.697884	0.88566	CAL0128117	KAR3	CAGL-IPF4951|CAGL-CDS1120.1|CAG58539.1	ORF|Verified	Minus-end-directed microtubule motor	KAR3
CAGL0B00308g	-1.12102	0.272293	0.634795	1.1071	0.326002	0.503657	1.27366	0.0192902	0.070431	-1.17598	0.145048	0.375023	1.34228	0.00801729	0.0409713	-1.09227	0.428206	0.70562	CAL0127070		CAGL-IPF3674|CAGL-CDS2559.1|CAG57883.1	ORF|Uncharacterized	Ortholog(s) have protein-membrane adaptor activity, role in vacuole inheritance and Myo2p-Vac17p-Vac8p transport complex, fungal-type vacuole membrane localization	VAC17
CAGL0H05995g	-1.17304	0.323333	0.676511	-1.12486	0.453021	0.622581	1.23176	0.170783	0.352892	1.2815	0.330914	0.607161	1.34198	0.247414	0.449344	1.78477	0.0233275	0.104561	CAL0131634		CAGL-IPF4393|CAGL-CDS4029.1|CAG59990.1	ORF|Uncharacterized	Has domain(s) with predicted hydrolase activity	AIM2
CAGL0M13145g	-1.03557	0.744146	0.917539	1.03198	0.767749	0.862463	1.02744	0.799174	0.899091	-1.15776	0.245407	0.513878	1.34193	0.0193228	0.0778909	1.19371	0.160466	0.397303	CAL0137371	CSE4	CAGL-IPF6101|CAGL-CDS4087.1|CAG62895.1	ORF|Uncharacterized	Centromere binding protein of the inner kinetochore	CSE4
CAGL0K12122g	-1.15821	0.262664	0.624369	1.01194	0.927482	0.969335	1.32187	0.0317692	0.103444	-1.16605	0.254095	0.525866	1.34155	0.0288067	0.104361	-1.1131	0.427219	0.704317	CAL0134259		CAGL-IPF4655|CAGL-CDS1612.1|CAG61705.1	ORF|Uncharacterized	Ortholog(s) have crossover junction endodeoxyribonuclease activity, endodeoxyribonuclease activity	MMS4
CAGL0C04026g	1.03991	0.577	0.836375	1.12309	0.0971496	0.211836	-1.12585	0.0902833	0.225159	-1.17346	0.149028	0.381525	1.34142	0.00801232	0.0409713	-1.08579	0.458064	0.730733	CAL0127280		CAGL-IPF918|CAGL-CDS1327.1|CAG58257.1	ORF|Uncharacterized	Has domain(s) with predicted transferase activity, transferring glycosyl groups activity and role in protein glycosylation		MNT3
CAGL0I05764g	-1.0296	0.778389	0.930438	1.18021	0.109011	0.231154	1.17286	0.122717	0.279245	-1.63664	2.76761e-07	9.63238e-06	1.34138	0.00213793	0.0153429	-1.20524	0.0515611	0.186111	CAL0129746		CAGL-IPF1370|CAGL-CDS3664.1|CAG60437.1	ORF|Uncharacterized	Ortholog(s) have repressing transcription factor binding, transcription factor binding activity, role in negative regulation of transcription involved in G1/S transition of mitotic cell cycle and MBF transcription complex localization	NRM1
CAGL0J03542g	1.19331	0.0419972	0.245038	1.28092	0.00426771	0.0181293	1.01689	0.846664	0.9286	1.17792	0.194137	0.444635	1.34138	0.0197991	0.0792673	1.22967	0.101668	0.294071	CAL0132884		CAGL-IPF6898|CAGL-CDS2057.1|CAG60807.1	ORF|Uncharacterized	Ortholog(s) have phospholipase activity	ATG15
CAGL0G08492g	-1.13953	0.327591	0.679495	1.00211	0.987271	0.994928	1.44981	0.00465026	0.022297	-1.03211	0.813638	0.932216	1.34124	0.0280583	0.102336	1.03319	0.808196	0.933684	CAL0129361		CAGL-IPF1628|CAGL-CDS1917.1|CAG59660.1	ORF|Uncharacterized	Ortholog(s) have RNA binding, single-stranded DNA binding, telomeric DNA binding activity and role in G-quadruplex DNA formation, regulation of telomere maintenance via telomerase, telomere maintenance, telomere maintenance via telomerase	EST1
CAGL0E04158g	-1.03274	0.733458	0.912924	1.13339	0.183913	0.338062	1.32744	0.00259575	0.0137042	1.01728	0.89358	0.963269	1.34109	0.0218186	0.0845589	1.33006	0.0260236	0.112369	CAL0129102		CAGL-IPF2490|CAGL-CDS3341.1|CAG58787.1	ORF|Uncharacterized	Ortholog(s) have acid phosphatase activity and role in dephosphorylation, intracellular sterol transport	DET1
CAGL0K11858g	1.28601	0.00724267	0.0797143	1.46695	4.29527e-05	0.000345633	-1.10432	0.289445	0.499634	1.09549	0.439328	0.702107	1.34083	0.0128858	0.0578068	1.0514	0.670837	0.869996	CAL0134835	PST2	CAGL-IPF8505|CAGL-CDS4462.1|CAG61694.1	ORF|Verified	Flavodoxin-like protein involved in oxidative stress response; activated by cleavage at C-terminus by aspartic protease Yps1p	PST2
CAGL0K04191g	-1.0667	0.60505	0.851996	1.00995	0.936548	0.972091	1.097	0.455347	0.654743	-1.06747	0.58189	0.797572	1.33977	0.0134276	0.059883	-1.11434	0.36269	0.644278	CAL0134883		CAGL-IPF2135|CAGL-CDS1910.1|CAG61368.1	ORF|Uncharacterized	Ortholog(s) have role in cellular bud site selection and cellular bud neck, plasma membrane localization	BUD9
CAGL0F07051g	-1.00346	0.972109	0.992416	1.14135	0.179871	0.333383	1.12783	0.221815	0.419456	1.01837	0.874955	0.958798	1.33937	0.0114618	0.0532034	-1.08835	0.465229	0.735777	CAL0129189		CAGL-IPF506|CAGL-CDS1523.1|CAG59199.1	ORF|Uncharacterized	Ortholog(s) have phosphatidylinositol-3-phosphate binding, phosphatidylinositol-5-phosphate binding, phosphatidylserine binding activity	MON1
CAGL0J05500g	-1.17394	0.14358	0.465238	-1.08738	0.442332	0.612823	1.21782	0.0694978	0.1866	1.05199	0.642797	0.836075	1.33917	0.0074481	0.0388454	1.09334	0.415138	0.694069	CAL0129479		CAGL-IPF7930|CAGL-CDS0592.1|CAG60895.1	ORF|Uncharacterized	Ortholog(s) have ATP binding, ATPase activity, DNA insertion or deletion binding, dinucleotide insertion or deletion binding, double-stranded DNA binding, heteroduplex DNA loop binding, single-stranded DNA binding activity	PMS1
CAGL0G02123g	1.05106	0.474928	0.78013	1.16182	0.0311598	0.0908679	1.03819	0.590096	0.760714	-1.15577	0.170374	0.410433	1.33888	0.00569089	0.0320677	-1.018	0.865879	0.96285	CAL0130604		CAGL-IPF3540|CAGL-CDS2242.1|CAG59381.1	ORF|Uncharacterized	Ortholog(s) have role in regulation of transcription involved in G1/S transition of mitotic cell cycle	MSA2
CAGL0G01408g	1.09514	0.499444	0.789009	1.07912	0.568422	0.716852	-1.28128	0.0638685	0.175465	-1.26295	0.177332	0.420807	1.33884	0.0903196	0.232569	-1.17926	0.342548	0.622752	CAL0130420		CAGL-IPF3855|CAGL-CDS5003.1|CAG59350.1	ORF|Uncharacterized	Protein of unknown function
CAGL0F04323g	-1.35892	0.00212332	0.034172	-1.12083	0.251299	0.422961	1.25391	0.022534	0.0789208	-1.27536	0.0222262	0.110612	1.33852	0.00607569	0.0335673	-1.04665	0.668283	0.869012	CAL0131186		CAGL-IPF1692|CAGL-CDS1219.1|CAG59083.1	ORF|Uncharacterized	Ortholog(s) have DNA-directed DNA polymerase activity, role in DNA replication initiation, telomere capping and alpha DNA polymerase:primase complex, nuclear envelope, nucleus localization	POL12
CAGL0E01661g	1.11966	0.290529	0.648761	1.43184	0.000746505	0.00414232	1.20152	0.0844923	0.214533	1.26257	0.0749668	0.249655	1.33785	0.0261505	0.0967696	1.03976	0.766682	0.918145	CAL0128606		CAGL-IPF5474|CAG58680.1	ORF|Uncharacterized	Adhesin-like protein with tandem repeats; predicted GPI-anchor; belongs to adhesin cluster III
CAGL0C04345s	#N/A	#N/A	#N/A	#N/A	#N/A	#N/A	#N/A	#N/A	#N/A	#N/A	#N/A	#N/A	#N/A	#N/A	#N/A	#N/A	#N/A	#N/A	CAL0137787	Cen0C		centromere	Centromere, chromosome C
CAGL0L12188g	-1.29399	0.00366591	0.0510937	-1.07409	0.418874	0.593048	-1.12782	0.173357	0.355455	-1.14631	0.219071	0.479866	1.33778	0.00874097	0.0435102	-1.05839	0.609813	0.833762	CAL0135498		CAGL-IPF8322|CAGL-CDS0145.1|CAG62272.1	ORF|Uncharacterized	Ortholog(s) have ATPase activity, DNA/DNA annealing activity, chromatin binding, double-stranded DNA binding, single-stranded DNA binding activity	SMC4
CAGL0M00110g	-1.1821	0.947075	0.988874	3.0296	0.552192	0.705485	8.37434	0.217025	0.413924	3.74236	0.540632	0.772291	1.33762	0.906704	0.953248	5.85942	0.416756	0.695464	CAL0137155	AWP11	CAGL-IPF5376	pseudogene	Putative adhesin-like protein; GPI-anchored; belongs to adhesin cluster V; ORF appears artificially broken into fragments due to sequencing errors but the gene is likely protein-coding based on mass spectrometry data
CAGL0L02607g	1.03536	0.758062	0.92289	1.00932	0.934119	0.972013	-1.03247	0.775433	0.882959	1.28204	0.0598013	0.216186	1.33716	0.0276595	0.10102	-1.11855	0.39833	0.678104	CAL0135198		CAGL-IPF2781|CAGL-CDS1580.1|CAG61854.1	ORF|Uncharacterized	Has domain(s) with predicted hydrolase activity and role in nucleotide catabolic process		YHR202W
CAGL0A02024g	1.06532	0.368156	0.709416	1.47158	3.41767e-08	6.52543e-07	1.12564	0.0909606	0.22653	1.13283	0.261981	0.53544	1.3352	0.00929971	0.0455994	-1.01044	0.925673	0.98151	CAL0126899		CAGL-IPF2990|CAGL-CDS1125.1|CAG57746.1	ORF|Uncharacterized	Ortholog(s) have role in negative regulation of ubiquitin-protein transferase activity, replicative cell aging	LAG2
CAGL0K09548g	1.00042	0.997098	0.999295	1.10095	0.402089	0.577183	1.38497	0.00447571	0.0215181	1.07741	0.5292	0.766591	1.33476	0.0147255	0.0638545	1.24973	0.0601098	0.205578	CAL0134813		CAGL-IPF8804|CAGL-CDS2095.1|CAG61598.1	ORF|Uncharacterized	Ortholog(s) have alpha-1,2-mannosyltransferase activity and role in GPI anchor biosynthetic process, plasmid maintenance	SMP3
CAGL0D03234g	1.06329	0.482591	0.78346	1.23289	0.0163724	0.0544547	-1.02596	0.768841	0.878456	1.00264	0.979817	0.993339	1.33371	0.00569026	0.0320677	1.03051	0.77326	0.921462	CAL0128007		CAGL-IPF4766|CAGL-CDS2698.1|CAG58468.1	ORF|Uncharacterized	Ortholog(s) have role in cellular response to salt stress, negative regulation of TORC1 signaling, positive regulation of transcription from RNA polymerase II promoter in response to heat stress, protein dephosphorylation	PSR2
CAGL0G04565g	-1.10837	0.426056	0.751747	-1.07922	0.552794	0.705485	1.08047	0.5449	0.72822	-1.05851	0.641219	0.834839	1.33332	0.018046	0.0739759	-1.03944	0.752143	0.910428	CAL0130532		CAGL-IPF5641|CAGL-CDS1701.1|CAG59485.1	ORF|Uncharacterized	Ortholog(s) have ATP-dependent microtubule motor activity, plus-end-directed activity	PAC11
CAGL0M02871g	-1.10749	0.194801	0.545424	-1.05579	0.49001	0.654042	1.10385	0.208612	0.402345	-1.18799	0.104885	0.309463	1.33282	0.00681907	0.0361669	1.10163	0.362271	0.644278	CAL0136333		CAGL-IPF6579|CAGL-CDS1507.1|CAG62447.1	ORF|Uncharacterized	Ortholog(s) have alpha-1,2-mannosyltransferase activity, role in protein glycosylation and Golgi apparatus localization	MNN5
CAGL0M08514g	1.07184	0.441123	0.760814	1.15607	0.107288	0.228243	1.00878	0.922644	0.966531	-1.24548	0.0683409	0.236021	1.33235	0.0171805	0.0715293	-1.15764	0.22422	0.485553	CAL0136687	PIR5	CAGL-IPF8000|CAGL-CDS4364.1|CAG62691.1	ORF|Verified	Pir protein family member, putative cell wall component	PIR3
CAGL0J10208g	-1.10646	0.347796	0.69499	-1.04065	0.71047	0.822577	1.08463	0.448027	0.64925	-1.14401	0.199727	0.452187	1.33156	0.00628006	0.0344047	-1.0453	0.673156	0.87108	CAL0132830		CAGL-IPF2810|CAGL-CDS3543.1|CAG61106.1	ORF|Uncharacterized	Ortholog(s) have RNA-DNA hybrid ribonuclease activity	RNH201
CAGL0H00220g	-1.11859	0.375614	0.711808	-1.15678	0.249087	0.420433	1.03097	0.809101	0.905254	-1.27394	0.0570586	0.210268	1.33124	0.0243802	0.0914073	1.01948	0.879514	0.966449	CAL0131766		CAGL-IPF7279|CAGL-CDS2713.1|CAG59738.1	ORF|Uncharacterized	Has domain(s) with predicted role in attachment of GPI anchor to protein and GPI-anchor transamidase complex localization		GAB1
CAGL0E06072g	1.29338	0.0150514	0.125475	1.49025	0.000158733	0.00109672	1.00906	0.931969	0.971136	-1.03351	0.749045	0.899941	1.33067	0.00552584	0.0314707	1.06739	0.527039	0.78481	CAL0128670		CAGL-IPF6018|CAGL-CDS4617.1|CAG58872.1	ORF|Uncharacterized	Ortholog of S. cerevisiae : YMR181C and Saccharomyces cerevisiae S288C : YMR181C	YMR181C
CAGL0L07018g	-1.15719	0.337419	0.687881	1.01725	0.909633	0.960098	1.57692	0.00232431	0.0124814	-1.02507	0.853349	0.949569	1.32994	0.0328647	0.114382	1.02095	0.87733	0.96571	CAL0135452		CAGL-IPF7675|CAGL-CDS3274.1|CAG62052.1	ORF|Uncharacterized	Protein of unknown function		SRL4
CAGL0L10043g	-1.05356	0.649938	0.877095	-1.11575	0.340468	0.517982	-1.41068	0.00274883	0.01437	1.22439	0.0820903	0.263552	1.32976	0.0143641	0.0627283	1.03453	0.770818	0.920409	CAL0135716		CAGL-IPF9257|CAGL-CDS2368.1|CAG62179.1	ORF|Uncharacterized	Ortholog(s) have protein kinase activator activity	STD1
CAGL0J09262g	1.36827	0.00690437	0.0774307	1.91458	2.10164e-08	4.29015e-07	-1.04228	0.721103	0.851872	1.22121	0.0633803	0.223955	1.32932	0.00816807	0.0413057	1.02877	0.792466	0.929489	CAL0133130		CAGL-IPF11674|CAGL-CDS5592.1|CAG61063.1	ORF|Uncharacterized	Ortholog(s) have ATPase binding activity, role in negative regulation of ATPase activity and mitochondrion localization	STF1
CAGL0L08382g	-1.00114	0.994335	0.998051	-1.09505	0.567615	0.716316	-1.02792	0.860732	0.935018	-1.43072	0.108396	0.314524	1.32883	0.198449	0.393572	1.16057	0.503577	0.766039	CAL0135602		CAGL-IPF7579|CAGL-CDS4939.1|CAG62111.1	ORF|Uncharacterized	Ortholog of S. cerevisiae : MAY24, C. albicans SC5314 : C3_03530W_A, C. dubliniensis CD36 : Cd36_83540, C. parapsilosis CDC317 : CPAR2_404520 and C. auris B8441 : B9J08_002269	44340
CAGL0A01606g	1.02856	0.828689	0.950189	1.16242	0.241801	0.412052	1.02974	0.819333	0.912241	1.8697	0.00053373	0.00671894	1.32881	0.116974	0.274642	1.85996	0.000629537	0.00562464	CAL0126723		CAGL-IPF3024|CAGL-CDS4082.1|CAG57728.1	ORF|Uncharacterized	Ortholog(s) have double-stranded DNA binding activity, role in homologous chromosome pairing at meiosis, reciprocal meiotic recombination and condensed nuclear chromosome localization	HOP2
CAGL0H04279g	1.77508	0.0108834	0.10199	1.30429	0.237645	0.407087	1.69596	0.01607	0.061234	-1.01302	0.959206	0.986865	1.32838	0.256898	0.459294	1.81424	0.0176987	0.0846773	CAL0129811	MT-IIB	CAGL-IPF1860|CAGL-CDS5002.1|CAG59914.1	ORF|Verified	Copper-binding metallothionein, involved in sequestration of metal ions; inducible by copper and silver; present in multiple (3-9) tandemly arranged copies in various strains
CAGL0F02783g	-1.11913	0.291723	0.649607	1.1245	0.268819	0.442522	1.18077	0.116634	0.27118	-1.05544	0.623127	0.824795	1.3281	0.00962407	0.0468448	-1.04119	0.713822	0.894587	CAL0130942		CAGL-IPF1818|CAGL-CDS0712.1|CAG59015.1	ORF|Uncharacterized	Ortholog(s) have SUMO transferase activity, role in DNA double-strand break attachment to nuclear envelope, chromosome segregation, negative regulation of protein ubiquitination, protein sumoylation and septin ring localization	SIZ1
CAGL0F09097g	1.08772	0.232404	0.592635	1.08043	0.270576	0.444442	1.10156	0.167674	0.349179	-1.25582	0.0182607	0.0961803	1.32809	0.003225	0.0207656	-1.07376	0.461265	0.732986	CAL0130876	SKN7	CAGL-IPF7765|CAGL-CDS1351.1|CAG59287.1	ORF|Verified	Predicted transcription factor, involved in oxidative stress response; required for induction of TRX2, TRR1 and TSA1 transcription under oxidative stress	SKN7
CAGL0H02387g	1.63465	3.00894e-06	0.00029143	1.83372	8.21074e-09	1.87719e-07	-1.62334	4.17572e-06	5.05547e-05	1.26308	0.0264718	0.124745	1.3277	0.00707062	0.0371312	1.14585	0.195968	0.446029	CAL0131882		CAGL-IPF8736|CAGL-CDS0302.1|CAG59832.1	ORF|Uncharacterized	Putative trehalose-6-phosphate synthase/phosphatase subunit; gene is upregulated in azole-resistant strain	TPS3
CAGL0M09559g	-1.03975	0.71396	0.904353	1.10628	0.341019	0.517982	1.33015	0.00707354	0.0319599	-1.08922	0.395108	0.66526	1.3275	0.00476196	0.0279575	1.02295	0.82154	0.940998	CAL0137263		CAGL-IPF9539|CAGL-CDS0936.1|CAG62738.1	ORF|Uncharacterized	Ortholog(s) have ATPase activity, chromatin binding, double-stranded DNA binding, single-stranded DNA binding activity	BRN1
CAGL0D05236g	1.07076	0.574472	0.835545	-1.07029	0.576318	0.721967	-1.06614	0.597778	0.76584	1.06144	0.66104	0.847385	1.327	0.0368588	0.124302	1.7045	8.59348e-05	0.00104001	CAL0128143		CAGL-IPF4938|CAGL-CDS2454.1|CAG58548.1	ORF|Uncharacterized	Has domain(s) with predicted nucleic acid binding, nucleotide binding activity	RRT5
CAGL0J10516g	1.01261	0.879344	0.96989	1.17102	0.0551858	0.139921	1.21885	0.0161292	0.0613715	-1.04058	0.712513	0.877505	1.32651	0.00880854	0.0437551	1.06488	0.56064	0.805526	CAL0133274		CAGL-IPF2839|CAGL-CDS1260.1|CAG61120.1	ORF|Uncharacterized	Ortholog(s) have histone methyltransferase activity (H3-K79 specific), nucleosomal histone binding activity	DOT1
CAGL0I03432g	-1.27798	0.121008	0.430959	1.18708	0.267523	0.441021	1.03116	0.842434	0.926327	-1.19695	0.37273	0.643294	1.32593	0.159504	0.339158	1.2166	0.330992	0.610722	CAL0132594		CAGL-IPF7364|CAGL-CDS4844.1|CAG60334.1	ORF|Uncharacterized	Ortholog(s) have role in cellular response to DNA damage stimulus and FANCM-MHF complex localization	MHF2
CAGL0K06655g	1.04583	0.659858	0.878986	1.15252	0.162812	0.310304	-1.17821	0.106907	0.254765	-1.12267	0.267961	0.541246	1.32567	0.00690757	0.0364547	1.25255	0.0311012	0.128383	CAL0133959		CAGL-IPF5314|CAGL-CDS0807.1|CAG61473.1	ORF|Uncharacterized	Ortholog(s) have mRNA binding activity, role in 3'-UTR-mediated mRNA destabilization, mitochondrion organization and P-body, cytoplasmic stress granule, perinuclear region of cytoplasm localization	NGR1
CAGL0L07084g	-1.09994	0.39564	0.72675	1.16759	0.16515	0.313527	-1.01472	0.895823	0.953077	-1.02348	0.845607	0.945392	1.32541	0.0179104	0.0736469	-1.14981	0.242777	0.509975	CAL0136192		CAGL-IPF7679|CAGL-CDS2492.1|CAG62055.1	ORF|Uncharacterized	Ortholog(s) have role in maintenance of rDNA, regulation of exit from mitosis	NUR1
CAGL0A03454g	-1.05528	0.555235	0.824572	1.08018	0.396685	0.572613	1.2312	0.0221137	0.0779613	-1.19757	0.0813716	0.26229	1.32443	0.0065511	0.0353083	1.01419	0.891725	0.969662	CAL0126883		CAGL-IPF1229|CAGL-CDS2142.1|CAG57811.1	ORF|Uncharacterized	Ortholog(s) have DNA translocase activity, role in chromatin remodeling, nucleosome disassembly, transcription elongation from RNA polymerase II promoter and RSC-type complex localization	RSC58
CAGL0M08184g	-1.032	0.788429	0.933418	1.50831	0.000406633	0.00244485	1.17936	0.155864	0.332913	1.21547	0.138247	0.364982	1.32429	0.032756	0.114078	-1.03843	0.775353	0.922833	CAL0137281	STE3	CAGL-IPF8028|CAGL-CDS2378.1|CAG62677.1	ORF|Uncharacterized	Putative a-factor pheromone receptor	STE3
CAGL0L12298g	1.14906	0.139073	0.459865	1.4038	0.000297214	0.00186705	1.05295	0.582177	0.75622	-1.18751	0.132585	0.355854	1.32418	0.0139258	0.0613864	1.07945	0.503596	0.766039	CAL0135100		CAGL-IPF8617|CAGL-CDS3713.1|CAG62277.1	ORF|Uncharacterized	Has domain(s) with predicted role in DNA metabolic process, chromosome organization and cytoplasm, nucleus localization		PDS1
CAGL0M01408g	-1.17597	0.130917	0.448485	-1.08001	0.472152	0.638201	1.04097	0.707241	0.841706	-1.2335	0.0581136	0.212538	1.32417	0.0111349	0.0521033	-1.00123	0.991161	0.997261	CAL0136493		CAGL-IPF9117|CAGL-CDS0380.1|CAG62382.1	ORF|Uncharacterized	Ortholog(s) have ATPase activity, DNA/DNA annealing activity, chromatin binding, double-stranded DNA binding, single-stranded DNA binding activity	YCG1
CAGL0B00330g	-1.22385	0.0123913	0.110939	-1.05199	0.529176	0.687572	1.1496	0.0829566	0.211744	-1.20049	0.0844417	0.26765	1.32357	0.00807252	0.0411289	-1.10438	0.34874	0.630458	CAL0126982		CAGL-IPF3676|CAGL-CDS0286.1|CAG57884.1	ORF|Uncharacterized	Ortholog(s) have role in DNA repair, DNA replication, DNA replication checkpoint, chromatin silencing at telomere, intra-S DNA damage checkpoint and maintenance of DNA repeat elements, more	MRC1
CAGL0K12716g	1.03922	0.8296	0.950189	1.03093	0.861956	0.928265	1.51839	0.0145207	0.0569182	1.17706	0.50231	0.748332	1.32243	0.248977	0.451414	1.13479	0.605181	0.832495	CAL0134767		CAGL-IPF4617|CAGL-CDS2166.1|CAG61732.1	ORF|Uncharacterized	Has domain(s) with predicted transmembrane transporter activity, role in transmembrane transport and integral component of membrane, membrane localization	YFL040W
CAGL0E00275g	1.02742	0.805306	0.939042	1.36371	0.00441608	0.0186406	1.19738	0.0980265	0.239645	1.05456	0.66029	0.846832	1.32231	0.0205452	0.0814578	1.03226	0.793569	0.92985	CAL0128688	EPA20	CAGL-IPF9300|CAGL-CDS0632.1|CAG58619.1	ORF|Uncharacterized	Putative adhesin; belongs to adhesin cluster I		FLO5
CAGL0K08096g	-1.04839	0.503228	0.790525	1.16281	0.031793	0.0921944	1.17746	0.0198764	0.0721265	-1.02567	0.818832	0.933127	1.322	0.0115772	0.0535144	1.00695	0.950162	0.986552	CAL0134115		CAGL-IPF3132|CAGL-CDS0282.1|CAG61536.1	ORF|Uncharacterized	Ortholog(s) have role in exocytosis, positive regulation of ARF protein signal transduction, protein localization to Golgi apparatus, response to endoplasmic reticulum stress, vesicle-mediated transport and Golgi membrane localization	SYT1
CAGL0F04345g	1.05451	0.518252	0.800908	1.34571	0.00029795	0.00186947	-1.05321	0.527705	0.715075	-1.01767	0.874979	0.958798	1.32182	0.0122034	0.0554806	1.01095	0.922112	0.980428	CAL0129328		CAGL-IPF1691|CAGL-CDS0556.1|CAG59084.1	ORF|Uncharacterized	Protein of unknown function		IST2
CAGL0C04114g	1.10118	0.350172	0.697595	-1.00864	0.93351	0.971821	-1.20649	0.0688147	0.185608	1.13562	0.275256	0.54935	1.321	0.0169289	0.0706343	-1.09093	0.455325	0.728603	CAL0127444	HHT1	CAGL-IPF912|CAGL-CDS4978.1|CAG58260.1|HHT2	ORF|Verified	Histone H3	HHT1
CAGL0H04213g	-1.09823	0.329607	0.679495	1.04432	0.651401	0.777504	1.11059	0.274217	0.479355	-1.25409	0.0265484	0.124996	1.32066	0.00639504	0.0347132	-1.01973	0.848284	0.953581	CAL0131896		CAGL-IPF1864|CAGL-CDS0177.1|CAG59911.1	ORF|Uncharacterized	Ortholog(s) have sequence-specific DNA binding activity and role in acetate biosynthetic process, regulation of transcription, DNA-templated	TDA9
CAGL0I06512g	-1.07188	0.417773	0.744995	1.12352	0.173433	0.325195	1.01087	0.899412	0.953656	-1.09852	0.347969	0.624305	1.32056	0.00544923	0.0311343	1.06603	0.523224	0.782829	CAL0130261	BEM2	CAGL-IPF1431|CAGL-CDS0027.1|CAG60470.1	ORF|Uncharacterized	Ortholog(s) have GTPase activator activity and role in actin cytoskeleton organization, morphogenesis checkpoint, negative regulation of Rho protein signal transduction	BEM2
CAGL0M08052g	-1.30077	0.0714626	0.328173	-1.1903	0.229951	0.39746	-1.12712	0.408376	0.617141	-1.46988	0.00777111	0.052713	1.32017	0.0531329	0.161211	1.59433	0.00118808	0.00962941	CAL0136243	GEA2	CAGL-IPF8035|CAGL-CDS0184.1|CAG62672.1	ORF|Uncharacterized	Ortholog(s) have role in actin cytoskeleton organization, endoplasmic reticulum to Golgi vesicle-mediated transport, intra-Golgi vesicle-mediated transport and macroautophagy, more	GEA1
CAGL0G04037g	-1.14368	0.207922	0.562234	1.00375	0.971941	0.988849	1.06187	0.572674	0.74938	-1.13464	0.249419	0.519216	1.32001	0.0112982	0.0526819	1.02264	0.838296	0.950184	CAL0130354		CAGL-IPF7108|CAGL-CDS0859.1|CAG59465.1	ORF|Uncharacterized	Ortholog(s) have cytoplasm localization	YLL032C
CAGL0L07854g	-1.03093	0.661961	0.879222	1.40081	1.2493e-06	1.57329e-05	1.30556	0.000125013	0.00104544	-1.15459	0.180174	0.424524	1.31973	0.00966488	0.0469576	1.05327	0.62851	0.845595	CAL0135062	CWH43	CAGL-IPF9594|CAGL-CDS0477.1|CAG62089.1	ORF|Uncharacterized	Ortholog(s) have role in GPI anchor biosynthetic process, GPI anchor metabolic process, fungal-type cell wall organization	CWH43
CAGL0M08448g	-1.23734	0.0578813	0.290333	-1.07894	0.497799	0.660433	1.27499	0.0299536	0.0991193	-1.3694	0.00780053	0.052713	1.3196	0.0187622	0.075976	1.08277	0.500905	0.764275	CAL0136323		CAGL-IPF8008|CAGL-CDS0566.1|CAG62689.1	ORF|Uncharacterized	Ortholog(s) have mannose-ethanolamine phosphotransferase activity, role in ATP transport, GPI anchor biosynthetic process and endoplasmic reticulum, endoplasmic reticulum membrane, fungal-type cell wall, fungal-type vacuole localization	MCD4
CAGL0M01188g	1.03717	0.669677	0.88345	1.1255	0.166231	0.31457	1.41992	3.95527e-05	0.000385893	1.25817	0.0290972	0.132543	1.31952	0.00841168	0.0422169	1.09737	0.377907	0.659357	CAL0137511		CAGL-IPF9576|CAGL-CDS0126.1|CAG62372.1	ORF|Uncharacterized	Ortholog(s) have structural molecule activity, role in chromatin remodeling, histone exchange, recombinational repair and Swr1 complex, cytosol, nucleus localization	SWR1
CAGL0G08129g	-1.19956	0.00972676	0.0959527	-1.03092	0.663961	0.785982	1.18831	0.0136248	0.0538824	-1.31081	0.0094866	0.0617247	1.31939	0.00783502	0.0403496	1.10377	0.343972	0.624285	CAL0130276		CAGL-IPF9156|CAGL-CDS0229.1|CAG59643.1	ORF|Uncharacterized	Ortholog(s) have ATP binding, ATPase activity, four-way junction DNA binding, guanine/thymine mispair binding, single base insertion or deletion binding activity	MSH6
CAGL0L09823g	1.05435	0.591335	0.844742	1.31286	0.00560432	0.0227028	1.32859	0.00380495	0.0186811	1.02349	0.820821	0.933748	1.31854	0.00693515	0.036564	1.07882	0.459876	0.731764	CAL0136022		CAGL-IPF8770|CAGL-CDS0961.1|CAG62169.1	ORF|Uncharacterized	Ortholog(s) have ubiquitin protein ligase activity	CDC16
CAGL0J11242g	-1.19066	0.112471	0.417222	-1.15402	0.191487	0.347311	1.07737	0.495912	0.688666	2.00283	1.74911e-09	9.90854e-08	1.31836	0.0166869	0.0699118	1.45424	0.00119487	0.00965387	CAL0133070		CAGL-IPF2887|CAGL-CDS2866.1|CAG61152.1	ORF|Uncharacterized	Ortholog(s) have GTPase activity, role in cell death in response to hydrogen peroxide and endomembrane system, fungal-type vacuole membrane, plasma membrane localization	RHO5
CAGL0H05137g	1.17101	0.0947935	0.379388	1.31045	0.00421498	0.0179339	1.69075	2.71283e-08	5.21706e-07	1.60155	0.0157616	0.0859945	1.31826	0.156634	0.335128	1.65299	0.00998468	0.0545317	CAL0130512		CAGL-IPF4448|CAGL-CDS2090.1|CAG59952.1|ALD5	ORF|Uncharacterized	Ortholog(s) have aldehyde dehydrogenase [NAD(P)+] activity, role in NADPH regeneration, acetate biosynthetic process, response to salt stress and cytosol, mitochondrion localization	ALD6
CAGL0J04444g	-1.11282	0.152314	0.479491	1.23295	0.00484062	0.0200982	1.37539	1.74853e-05	0.00019087	-1.16913	0.148385	0.380612	1.31825	0.0105503	0.050027	-1.05351	0.629875	0.84635	CAL0133384		CAGL-IPF7056|CAGL-CDS0633.1|CAG60848.1	ORF|Uncharacterized	Ortholog(s) have DNA replication origin binding, chromatin binding, single-stranded DNA binding, single-stranded DNA helicase activity	MCM2
CAGL0L05940g	-1.1123	0.347443	0.694756	-1.11636	0.330248	0.507275	1.19786	0.109588	0.259709	-1.03773	0.763438	0.905805	1.31778	0.0248031	0.0927505	1.02454	0.843926	0.952769	CAL0135066		CAGL-IPF4515|CAGL-CDS2179.1|CAG62003.1	ORF|Uncharacterized	Ortholog of S. cerevisiae : YGL176C and Saccharomyces cerevisiae S288C : YGL176C	YGL176C
CAGL0M11550g	-1.25872	0.03037	0.200472	-1.0454	0.674647	0.793519	1.31579	0.00925401	0.0393111	-1.19753	0.0801447	0.260057	1.317	0.00742458	0.0387607	1.11403	0.294659	0.570359	CAL0137255		CAGL-IPF6251|CAGL-CDS1304.1|CAG62823.1	ORF|Uncharacterized	Ortholog(s) have DNA replication origin binding, chromatin binding, single-stranded DNA binding activity	CDC45
CAGL0I04664g	1.18292	0.189053	0.53603	-1.00184	0.988494	0.995031	1.08292	0.531108	0.71771	-1.02794	0.832574	0.939659	1.31693	0.0340696	0.117501	1.12513	0.366861	0.647509	CAL0132558		CAGL-IPF5899|CAGL-CDS3670.1|CAG60389.1	ORF|Uncharacterized	Ortholog(s) have role in cell morphogenesis involved in conjugation with cellular fusion, cytogamy and fungal-type cell wall, mating projection tip localization	FIG1
CAGL0G07755g	-1.16993	0.32784	0.679495	-1.36372	0.0518298	0.133316	-1.23826	0.177123	0.359854	-1.06289	0.74721	0.898779	1.31524	0.145699	0.32038	1.4352	0.0559947	0.196037	CAL0130707		CAGL-IPF8254|CAGL-CDS1140.1|CAG59626.1	ORF|Uncharacterized	Ortholog(s) have telomeric DNA binding activity and role in protein localization to chromosome, telomere maintenance, telomere maintenance via telomerase	TEL2
CAGL0K06237g	1.10042	0.317963	0.670595	1.18692	0.0730694	0.171872	1.07269	0.462746	0.661225	1.14641	0.161595	0.398193	1.31468	0.005042	0.0293108	1.20551	0.0558082	0.195512	CAL0134089		CAGL-IPF8694|CAGL-CDS1217.1|CAG61455.1	ORF|Uncharacterized	Ortholog(s) have endopolyphosphatase activity, exopolyphosphatase activity, hydrolase activity, role in polyphosphate catabolic process, polyphosphate metabolic process and cytosol, fungal-type vacuole membrane, nucleus localization	PPN1
CAGL0M03267g	-1.16549	0.277304	0.639202	-1.09373	0.520906	0.681283	1.00244	0.986002	0.994094	-1.09436	0.578387	0.794837	1.31413	0.0910438	0.233396	1.14865	0.39387	0.674088	CAL0136821		CAGL-IPF6829|CAGL-CDS3859.1|CAG62465.1	ORF|Uncharacterized	Ortholog(s) have SUMO transferase activity, protein serine/threonine kinase inhibitor activity, role in DNA double-strand break attachment to nuclear envelope, DNA repair and Smc5-Smc6 complex, nuclear envelope localization	MMS21
CAGL0L01749g	-1.11686	0.116305	0.424353	1.10988	0.136801	0.27131	1.12595	0.0900515	0.224686	-1.33547	0.00788348	0.053206	1.31369	0.0121269	0.0553307	1.03377	0.760367	0.914192	CAL0136004		CAGL-IPF7428|CAGL-CDS2065.1|CAG61816.1	ORF|Uncharacterized	Ortholog(s) have DNA primase activity, single-stranded DNA binding activity and role in DNA replication, DNA replication, synthesis of RNA primer, double-strand break repair	PRI2
CAGL0C04433g	-1.05796	0.44734	0.763287	1.2198	0.00719894	0.0277287	1.32558	0.00013554	0.00112639	-1.21976	0.0759596	0.250449	1.31341	0.0148309	0.0642593	1.02306	0.838659	0.950184	CAL0127580		CAGL-IPF892|CAGL-CDS1598.1|CAG58274.1	ORF|Uncharacterized	Has domain(s) with predicted nuclear chromosome localization		MCD1
CAGL0A00737g	1.0371	0.793784	0.934556	1.02999	0.831104	0.909469	-1.0377	0.788931	0.892089	1.10368	0.541107	0.772699	1.31283	0.0911403	0.233396	1.0657	0.694879	0.883321	CAL0126917		CAGL-IPF3347|CAGL-CDS1769.1|CAG57694.1	ORF|Uncharacterized	Has domain(s) with predicted transmembrane transporter activity, role in transmembrane transport and integral component of membrane, membrane localization		HXT6
CAGL0K12540g	-1.05553	0.716376	0.904972	1.06919	0.650225	0.776451	-1.08511	0.579381	0.754059	-1.1596	0.369614	0.641777	1.31229	0.0979737	0.24379	1.09546	0.581242	0.819464	CAL0134099	HAC1	CAGL-IPF4635|CAGL-CDS3331.1|CAG61724.1	ORF|Uncharacterized	bZIP domain-containing transcription factor, activates transcription of genes involved in unfolded protein response; activation does not require cleavage of HAC1 mRNA by Ire1p	HAC1
CAGL0I07425g	1.13131	0.505119	0.791636	1.10975	0.566064	0.715742	1.33212	0.107272	0.255333	1.68123	0.0297493	0.134154	1.31224	0.257652	0.459804	-1.14269	0.588458	0.824111	CAL0132686		CAGL-IPF1498|CAG60508.1	ORF|Uncharacterized	Ortholog(s) have role in homologous chromosome pairing at meiosis, meiotic attachment of telomere to nuclear envelope and meiotic telomere clustering, more	NDJ1
CAGL0L08162g	1.02794	0.714383	0.904353	1.15683	0.0526225	0.134899	1.01113	0.882889	0.945612	-1.03888	0.734005	0.890946	1.31213	0.015467	0.0662168	1.03187	0.779966	0.92557	CAL0135486		CAGL-IPF7590|CAGL-CDS0157.1|CAG62101.1	ORF|Uncharacterized	Ortholog(s) have role in histone deacetylation, positive regulation of stress-activated MAPK cascade, regulation of transcription, DNA-templated and Set3 complex, cytosol, nucleus localization	SNT1
CAGL0E02409g	1.00023	0.998249	0.999295	1.06651	0.534019	0.691724	1.52997	3.83372e-05	0.000377491	1.5785	0.000410783	0.00552379	1.31205	0.0355752	0.121124	-1.05984	0.653391	0.861152	CAL0128888		CAGL-IPF7960|CAGL-CDS3109.1|CAG58713.1	ORF|Uncharacterized	Ortholog(s) have cellular bud neck, fungal-type vacuole localization	CSI2
CAGL0I10318g	-1.26956	0.0311854	0.204085	-1.15598	0.189885	0.345181	-1.10588	0.362329	0.574561	-1.40606	0.00265374	0.0244957	1.31168	0.0166064	0.0696841	-1.14638	0.228484	0.491468	CAL0132414	NDC10	CAGL-IPF6451|CAGL-CDS0594.1|CAG60633.1|CBF3A	ORF|Verified	Centromere binding factor 3a; inner kinetochore protein	CBF2
CAGL0M13123g	1.00191	0.983155	0.996815	1.26641	0.00865683	0.032316	1.40791	0.000140403	0.001165	-1.11372	0.315135	0.590463	1.31164	0.0113282	0.0527758	-1.11777	0.299647	0.575018	CAL0137367		CAGL-IPF6103|CAGL-CDS1214.1|CAG62894.1	ORF|Uncharacterized	Protein of unknown function
CAGL0M03663g	-1.00137	0.991563	0.997123	1.04474	0.732678	0.838268	1.20855	0.137195	0.30275	1.17862	0.195626	0.446128	1.31138	0.0326076	0.11377	-1.00416	0.974019	0.994037	CAL0136835		CAGL-IPF6796|CAGL-CDS1847.1|CAG62481.1	ORF|Uncharacterized	Ortholog(s) have role in ascospore formation, cellular response to alkaline pH, fungal-type cell wall biogenesis, invasive growth in response to glucose limitation and protein localization to plasma membrane, more	RIM21
CAGL0D00308r	5.41753	0.367835	0.709416	1.07759	0.974483	0.989714	-1.01135	0.99591	0.997672	-1.14792	0.955816	0.986228	2.89216	0.623108	0.784308	-1.01105	0.996671	0.998363	CAL0128165	tL(UAA)1	tL(TAA)1	tRNA|Uncharacterized	tRNA-Leu, predicted by tRNAscan-SE; UAA anticodon
CAGL0I03652g	1.20182	0.0598659	0.295744	1.26048	0.0175626	0.0576438	1.04393	0.659132	0.809404	1.01717	0.87671	0.958947	1.31131	0.0134385	0.059883	1.04385	0.696329	0.884319	CAL0132556		CAGL-IPF7379|CAGL-CDS0559.1|CAG60344.1	ORF|Uncharacterized	Ortholog(s) have role in autophagosome assembly, autophagy, autophagy of mitochondrion, cytoplasm to vacuole transport by the Cvt pathway, late nucleophagy and macroautophagy, more	ATG9
CAGL0F02079g	-1.17727	0.0494181	0.265786	1.04637	0.584299	0.727539	1.08939	0.300947	0.509726	-1.31914	0.00429978	0.0340719	1.31067	0.00524066	0.0302673	-1.12064	0.240564	0.507127	CAL0131032		CAGL-IPF5729|CAGL-CDS0223.1|CAG58987.1	ORF|Uncharacterized	Ortholog(s) have DNA secondary structure binding, cohesin ATPase activity, double-stranded DNA binding, minor groove of adenine-thymine-rich DNA binding, topological DNA entrapment activity	SMC1
CAGL0G08602g	-1.03524	0.756381	0.922416	-1.11401	0.333344	0.510412	-1.67246	4.08082e-06	4.95182e-05	1.31246	0.0236283	0.115492	1.31057	0.0243627	0.0914073	1.8246	5.58392e-07	1.23893e-05	CAL0137621		CAGL-IPF1621|CAGL-CDS0553.1|CAG59663.1	ORF|Uncharacterized	Ortholog(s) have GTPase regulator activity, role in Ras protein signal transduction, fungal-type cell wall biogenesis, positive regulation of transcription by RNA polymerase II and nucleus localization	RPI1
CAGL0L05654g	1.04719	0.510261	0.795025	1.1353	0.0693248	0.165306	1.13555	0.068575	0.185243	1.31357	0.00931681	0.0610234	1.31043	0.00994735	0.0481105	1.03036	0.77587	0.923035	CAL0135736	TRK1	CAGL-IPF4537|CAGL-CDS0160.1|CAG61991.1	ORF|Verified	Potassium transmembrane transporter, required for tolerance to alkali-metals and cationic drugs, and for maintenance of intracellular pH	TRK1
CAGL0L07194g	-1.09282	0.752553	0.921902	1.21889	0.454818	0.62365	1.4684	0.136439	0.301832	-1.53556	0.15598	0.390683	1.31008	0.354458	0.560252	1.24756	0.456879	0.729861	CAL0136202		CAGL-IPF7685|CAGL-CDS4770.1|CAG62060.1	ORF|Uncharacterized	Protein of unknown function
CAGL0M01958g	-1.03467	0.732203	0.912599	1.11814	0.260976	0.43309	1.2359	0.0328128	0.105723	1.02207	0.830957	0.938908	1.31004	0.00822641	0.0414922	1.05851	0.57871	0.818197	CAL0136371		CAGL-IPF6374|CAGL-CDS0569.1|CAG62406.1	ORF|Uncharacterized	Ortholog(s) have DNA translocase activity, DNA-dependent ATPase activity, double-stranded DNA binding activity	RDH54
CAGL0M11088g	1.11764	0.38712	0.721802	1.29932	0.0395424	0.108133	1.43601	0.00424622	0.0205633	1.53242	0.00593557	0.0439627	1.30997	0.0821352	0.219314	1.10343	0.529468	0.785657	CAL0137167		CAGL-IPF8841|CAGL-CDS4270.1|CAG62803.1	ORF|Uncharacterized	Protein of unknown function
CAGL0G05401g	1.01905	0.83476	0.95281	1.34301	0.0010987	0.0057859	1.08401	0.371919	0.583225	-1.42934	0.000735988	0.0087873	1.30982	0.0106935	0.0505262	1.03271	0.761001	0.914541	CAL0130330		CAGL-IPF3518|CAGL-CDS1194.1|CAG59522.1	ORF|Uncharacterized	Ortholog(s) have mRNA binding activity	WHI3
CAGL0K01485g	1.00625	0.96141	0.990606	1.12902	0.343718	0.520315	1.09792	0.46532	0.663072	-1.1217	0.387005	0.657353	1.30957	0.0416626	0.135856	1.18667	0.197669	0.448587	CAL0134371		CAGL-IPF5094|CAGL-CDS2337.1|CAG61250.1	ORF|Uncharacterized	Ortholog(s) have pseudouridine synthase activity, role in tRNA pseudouridine synthesis and mitochondrion localization	PUS9
CAGL0J05610g	-1.03739	0.685209	0.891979	1.13861	0.151285	0.29316	1.14321	0.138854	0.305746	-1.17827	0.122336	0.339823	1.30926	0.0111097	0.052031	1.00268	0.979861	0.995121	CAL0133128	TOP2	CAGL-IPF7937|CAGL-CDS0143.1|CAG60900.1	ORF|Uncharacterized	DNA topoisomerase II	TOP2
CAGL0E02145g	1.12531	0.284808	0.644508	1.22407	0.0660848	0.159436	1.24048	0.049793	0.144628	1.42968	0.00395858	0.0325129	1.30911	0.0299381	0.10721	-1.02094	0.867853	0.96285	CAL0128928		CAGL-IPF9183|CAGL-CDS3434.1|CAG58702.1	ORF|Uncharacterized	Ortholog(s) have role in negative regulation of gene expression, negative regulation of transcription by RNA polymerase II, septum digestion after cytokinesis, sterol import and nucleus, plasma membrane localization	SKM1
CAGL0L11198g	-1.19933	0.0800287	0.352034	-1.11867	0.278288	0.453598	1.35919	0.00290121	0.0149755	1.02368	0.813943	0.932216	1.30892	0.00672307	0.0358721	1.03154	0.755209	0.911486	CAL0135186		CAGL-IPF4216|CAGL-CDS0706.1|CAG62229.1	ORF|Uncharacterized	Ortholog(s) have 5'-3' DNA helicase activity, 5'-3' DNA/RNA helicase activity, ATP-dependent protein-DNA complex displacement activity, ATPase activity, DNA helicase activity and DNA/DNA annealing activity, more	PIF1
CAGL0G07403g	-1.11033	0.257312	0.618251	-1.12829	0.190786	0.346274	1.179	0.0738864	0.194079	-1.03077	0.772043	0.910953	1.30803	0.0102129	0.0489943	1.25231	0.0315616	0.129881	CAL0129239		CAGL-IPF9333|CAGL-CDS4464.1|CAG59610.1	ORF|Uncharacterized	Ortholog(s) have role in establishment of mitotic sister chromatid cohesion, maintenance of rDNA, mitotic sister chromatid segregation and chromosome, telomeric region, nuclear envelope localization	SRC1
CAGL0H06633g	1.51698	0.00342871	0.0485765	1.17106	0.266774	0.440107	1.33745	0.0397582	0.122778	-1.24059	0.434211	0.699599	1.30785	0.329945	0.536311	-1.14487	0.623748	0.84303	CAL0129906	PCK1	CAGL-IPF290|CAGL-CDS1804.1|CAG60017.1	ORF|Verified	Putative phosphoenolpyruvate carboxykinase; gene is downregulated in azole-resistant strain		PCK1
CAGL0F00803g	1.02309	0.762228	0.925551	1.25188	0.00282116	0.0127575	-1.03473	0.649887	0.801934	-1.03063	0.784044	0.917813	1.30737	0.0148578	0.0643235	-1.04595	0.683539	0.874332	CAL0129508	GAL11B	CAGL-IPF3759|CAGL-CDS0714.1|CAG58933.1	ORF|Uncharacterized	Component of the transcriptional Mediator complex that provides interfaces between RNA polymerase II and upstream activator proteins; one of the two Gal11p homologs of S. cerevisiae Gal11p present in C. glabrata	GAL11
CAGL0L00407g	-1.04834	0.626031	0.863652	1.07796	0.436644	0.609764	1.28532	0.00914072	0.0389229	-1.0455	0.650786	0.840734	1.30727	0.00633573	0.0345526	1.06861	0.500197	0.763633	CAL0134992		CAGL-IPF7540|CAGL-CDS0152.1|CAG61761.1	ORF|Verified	Ortholog(s) have DNA helicase activity	SGS1
CAGL0L04836g	1.33608	0.565878	0.830057	1.24698	0.653933	0.778958	1.21501	0.687371	0.828892	-1.38183	0.413771	0.680795	1.30691	0.472168	0.667765	-1.5672	0.29149	0.568149	CAL0135946		CAGL-IPF12572|CAR58063.1	ORF|Uncharacterized	Protein of unknown function
CAGL0J01177g	-1.05846	0.415719	0.743135	1.10487	0.152261	0.294301	-1.08792	0.226348	0.424413	-1.19476	0.122533	0.340192	1.30678	0.0201653	0.0802542	-1.08936	0.457826	0.730584	CAL0132952		CAGL-IPF7883|CAGL-CDS2202.1|CAG60709.1	ORF|Uncharacterized	Has domain(s) with predicted DNA binding activity, role in chromatin remodeling and nucleus localization		ABF1
CAGL0H00352g	1.04726	0.719649	0.906067	1.17162	0.214375	0.379017	1.14651	0.282373	0.48949	-1.26116	0.12308	0.340999	1.30658	0.0737993	0.203723	1.18593	0.256831	0.526721	CAL0130559		CAGL-IPF7289|CAGL-CDS2986.1|CAG59744.1	ORF|Uncharacterized	Ortholog(s) have telomeric DNA binding activity, role in telomere capping, telomere maintenance via telomerase and shelterin complex localization	RIF2
CAGL0M10285g	-1.11808	0.300281	0.657057	1.41951	0.00103185	0.00549669	1.28592	0.0183648	0.0680788	-1.08606	0.43045	0.697508	1.30657	0.0104775	0.0497704	1.26889	0.0229991	0.103525	CAL0136525		CAGL-IPF8356|CAGL-CDS1468.1|CAG62772.1	ORF|Uncharacterized	Ortholog(s) have chromatin binding, methylated histone binding activity and role in negative regulation of transcription by RNA polymerase II	BYE1
CAGL0J09328g	-1.06951	0.339409	0.689819	-1.11327	0.126169	0.257216	-1.20423	0.00801553	0.0352591	1.19918	0.0966512	0.293332	1.3064	0.0144902	0.0629986	-1.4799	0.000343191	0.00334706	CAL0133170		CAGL-IPF6958|CAGL-CDS3627.1|CAG61066.1	ORF|Uncharacterized	Ortholog(s) have cyclin-dependent protein serine/threonine kinase regulator activity	PCL2
CAGL0H05357g	1.15334	0.0429149	0.248122	1.242	0.00202991	0.00970674	1.02114	0.765702	0.877519	1.10307	0.376362	0.646076	1.30587	0.016028	0.0679529	1.18207	0.131994	0.349686	CAL0129936		CAGL-IPF4436|CAGL-CDS0886.1|CAG59962.1	ORF|Uncharacterized	Ortholog(s) have cell cortex localization	YTA6
CAGL0J07788g	-1.19483	0.101783	0.396052	-1.07427	0.508727	0.670623	1.03541	0.747763	0.8681	1.1098	0.347426	0.623961	1.30506	0.0162245	0.0683882	1.15703	0.189088	0.438161	CAL0133732	RAD50	CAGL-IPF2403|CAGL-CDS0188.1|CAG60997.1	ORF|Uncharacterized	Ortholog(s) have ATPase activity, G-quadruplex DNA binding, adenylate kinase activity, double-stranded DNA binding, double-stranded telomeric DNA binding, single-stranded telomeric DNA binding, telomeric DNA binding activity	RAD50
CAGL0M01936g	-1.07059	0.530739	0.808502	1.11712	0.307659	0.484023	-1.04716	0.671173	0.818343	-1.14401	0.246635	0.515109	1.30504	0.021759	0.0845164	-1.18844	0.137546	0.360805	CAL0136615		CAGL-IPF6372|CAGL-CDS0518.1|CAG62405.1	ORF|Uncharacterized	Ortholog(s) have fungal-type vacuole membrane localization	PFF1
CAGL0I02464g	-1.2691	0.00902288	0.0917268	1.15312	0.116152	0.242358	1.12569	0.191154	0.379671	-1.27283	0.0318952	0.139558	1.30467	0.0178408	0.0734741	1.09974	0.397801	0.677636	CAL0132060		CAGL-IPF8077|CAGL-CDS0769.1|CAG60296.1	ORF|Uncharacterized	Putative component of microtubule-nucleating complex; gene is upregulated in azole-resistant strain	SPC97
CAGL0K00170g	1.24727	0.011037	0.102785	1.58478	1.08997e-07	1.80228e-06	1.13614	0.141087	0.309543	1.26988	0.0504781	0.19563	1.30433	0.0296057	0.106307	1.34208	0.0161203	0.0793353	CAL0134413	EPA22	Cagl0K.mRNA.at.517.p|CAR58049.1|CAGL0K00132g	ORF|Verified	Putative adhesin-like protein; belongs to adhesin cluster I		FLO10
CAGL0C00561g	-1.05671	0.658593	0.878398	1.17226	0.200725	0.359175	1.29755	0.035632	0.1124	-1.22473	0.0665409	0.231582	1.30415	0.0159378	0.0677323	1.06183	0.587398	0.823998	CAL0127504		CAGL-IPF6652|CAGL-CDS1157.1|CAG58110.1	ORF|Uncharacterized	Ortholog(s) have phosphatidylinositol-3-phosphate binding, phosphatidylinositol-5-phosphate binding, phosphatidylserine binding activity	CCZ1
CAGL0J05082g	1.06502	0.521977	0.80201	1.43677	0.000215259	0.00142269	1.05294	0.598487	0.766196	1.21953	0.119078	0.333182	1.3041	0.0369938	0.124461	1.14717	0.281696	0.554474	CAL0133416		CAGL-IPF7011|CAGL-CDS1259.1|CAG60876.1	ORF|Uncharacterized	Has domain(s) with predicted ATP binding, protein kinase activity, protein tyrosine kinase activity and role in protein phosphorylation	IKS1
CAGL0G03289g	1.82372	1.84966e-06	0.000209641	1.75081	8.724e-06	8.73548e-05	-2.04165	1.52741e-08	3.04423e-07	2.89614	1.07137e-13	1.81792e-11	1.3039	0.0638626	0.182931	2.17739	5.48421e-08	1.48241e-06	CAL0137603	SSA3	CAGL-IPF3625|CAGL-CDS1280.1|CAG59433.1	ORF|Verified	Heat shock protein of the HSP70 family	SSA4
CAGL0M01980g	1.05854	0.630289	0.866018	1.12026	0.334226	0.511322	1.1083	0.380893	0.591403	1.02835	0.815974	0.932216	1.30277	0.02725	0.100004	1.44706	0.00210237	0.0153991	CAL0137003		CAGL-IPF6375|CAGL-CDS0979.1|CAG62407.1	ORF|Uncharacterized	Ortholog(s) have role in meiotic mismatch repair, mismatch repair, reciprocal meiotic recombination and MutLgamma complex, nucleus localization	MLH3
CAGL0E02893g	-1.36969	0.0144114	0.122501	-1.30431	0.0379806	0.104997	1.17667	0.201891	0.393946	1.23182	0.105313	0.309872	1.3025	0.0400114	0.132008	1.28707	0.0501909	0.182809	CAL0128922		CAGL-IPF9202|CAGL-CDS0554.1|CAG58734.1	ORF|Uncharacterized	Ortholog(s) have RNA polymerase I general transcription initiation factor binding activity, role in nucleolar large rRNA transcription by RNA polymerase I and RNA polymerase I core factor complex localization	RRN6
CAGL0D03036g	1.00706	0.945233	0.988874	1.16323	0.139211	0.27476	-1.05424	0.60541	0.770983	-1.11311	0.338609	0.61455	1.30236	0.0182414	0.0745476	-1.05972	0.604776	0.832276	CAL0128441		CAGL-IPF9415|CAGL-CDS1395.1|CAG58459.1	ORF|Uncharacterized	Ortholog(s) have L-glutamine transmembrane transporter activity, L-isoleucine transmembrane transporter activity, L-tyrosine transmembrane transporter activity	AVT1
CAGL0E03498g	1.24318	0.113326	0.417904	1.61571	0.000442029	0.00259899	1.12041	0.405544	0.613905	-1.06157	0.646776	0.838792	1.30222	0.0421453	0.136594	1.4859	0.00236859	0.0168923	CAL0129060		CAGL-IPF2445|CAGL-CDS4721.1|CAG58758.1	ORF|Uncharacterized	Protein of unknown function
CAGL0C02783g	1.01773	0.937844	0.988112	1.25001	0.30647	0.483293	1.35846	0.154939	0.331203	-1.23806	0.440941	0.702786	1.30194	0.333401	0.540445	1.19659	0.516477	0.77662	CAL0127204		CAGL-IPF1017|CAGL-CDS2959.1|CAG58204.1	ORF|Uncharacterized	Ortholog(s) have DNA end binding, chromatin binding, endodeoxyribonuclease activity, producing 3'-phosphomonoesters activity	SPO11
CAGL0H04961g	1.01998	0.775411	0.929482	1.12728	0.0839234	0.190238	-1.33581	2.96515e-05	0.000301438	-1.34299	0.00417496	0.0332809	1.30149	0.0104515	0.0497222	-1.12073	0.268272	0.539301	CAL0130012		CAGL-IPF4459|CAGL-CDS2199.1|CAG59944.1	ORF|Uncharacterized	Ortholog(s) have P-P-bond-hydrolysis-driven protein transmembrane transporter activity, peptide transmembrane transporter activity, protein transmembrane transporter activity, signal sequence binding activity	SEC61
CAGL0I09504g	1.12859	0.226399	0.584882	1.17915	0.0978451	0.212917	1.4571	0.000147677	0.00121214	1.26285	0.0277396	0.128647	1.30111	0.0130055	0.058295	2.01059	4.36917e-11	1.90704e-09	CAL0130298		CAGL-IPF7739|CAGL-CDS1920.1|CAG60597.1	ORF|Uncharacterized	Ortholog(s) have protein serine/threonine kinase activity	CHK1
CAGL0I09878g	1.05132	0.563644	0.829657	1.12292	0.180529	0.334147	-1.14436	0.119331	0.274591	1.03134	0.768884	0.909239	1.30095	0.0121981	0.0554806	1.5099	8.71431e-05	0.00104986	CAL0132268		CAGL-IPF7708|CAGL-CDS1105.1|CAG60614.1	ORF|Uncharacterized	Ortholog(s) have long-chain fatty acid-CoA ligase activity, medium-chain fatty acid-CoA ligase activity, myristoyl-CoA ligase activity, oleoyl-CoA ligase activity, palmitoyl-CoA ligase activity	FAA1
CAGL0M08096g	-1.21647	0.451561	0.767049	-1.52368	0.10151	0.219255	1.46004	0.114343	0.267738	1.40443	0.305905	0.582599	1.30086	0.429328	0.632465	2.01497	0.0350125	0.140605	CAL0137049		CAGL-IPF9948|CAGL-CDS5128.1|CAG62674.1	ORF|Uncharacterized	Protein of unknown function
CAGL0C01067g	-1.01304	0.892409	0.973985	1.31585	0.00415072	0.0177455	1.00526	0.956289	0.98021	1.02425	0.834522	0.940385	1.30077	0.0218482	0.0846121	1.05879	0.618535	0.83952	CAL0127556		CAGL-IPF9648|CAGL0C01089g|CAGL-IPF16212	pseudogene	Putative adhesin-like protein; ORF appears artificially broken into fragments due to sequencing errors; belongs to adhesin cluster VII
CAGL0B03091g	-1.18011	0.0938874	0.377463	1.10229	0.322149	0.499152	1.30259	0.00708402	0.0319801	-1.38684	0.00139883	0.0148087	1.30031	0.0101106	0.0486351	-1.01999	0.846706	0.953544	CAL0127714		CAGL-IPF800|CAGL-CDS1106.1|CAG58007.1	ORF|Uncharacterized	Ortholog(s) have role in cellular bud site selection, pseudohyphal growth and cellular bud tip, incipient cellular bud site, plasma membrane localization	BUD8
CAGL0G06996g	1.09696	0.537578	0.812852	-1.16921	0.295123	0.472345	-1.61632	0.00137863	0.00808806	-1.01068	0.950837	0.985825	1.29985	0.126535	0.28906	-1.48952	0.0227916	0.102852	CAL0130721		CAGL-IPF5609|CAGL-CDS3824.1|CAG59592.1	ORF|Uncharacterized	Protein of unknown function
CAGL0M08228g	1.0994	0.352464	0.699283	1.25924	0.0230163	0.0719107	1.05969	0.567267	0.745579	1.21753	0.093425	0.287176	1.29955	0.0254589	0.0946708	1.2373	0.0701002	0.228448	CAL0137017		CAGL-IPF8026|CAGL-CDS0711.1|CAG62679.1	ORF|Uncharacterized	Ortholog(s) have GTPase activator activity, role in positive regulation of GTPase activity, positive regulation of TORC1 signaling and Lst4-Lst7 complex, cytoplasm, vacuolar membrane localization	LST4
CAGL0L03894g	1.64189	0.234416	0.593751	1.54	0.284737	0.460752	2.28257	0.0310376	0.101746	3.46257	0.000819691	0.00963544	1.29936	0.502639	0.694667	2.00553	0.0745745	0.237933	CAL0135050		CAGL-IPF2673|CAGL-CDS4706.1|CAG61913.1	ORF|Uncharacterized	Protein of unknown function
CAGL0F07777g	1.61505	4.06635e-07	6.18899e-05	1.73862	4.83038e-09	1.18016e-07	-1.24507	0.0206038	0.0741098	1.38009	0.00237829	0.0225755	1.29929	0.0135421	0.0601434	1.19054	0.100641	0.292211	CAL0131152		CAGL-IPF556|CAGL-CDS2056.1|CAG59230.1|ALD5	ORF|Verified	Putative aldehyde dehydrogenase; expression upregulated in biofilm vs planktonic cell culture	ALD3
CAGL0M09779g	1.0077	0.940197	0.988874	1.07319	0.48947	0.653486	-1.42446	0.000538805	0.0036529	-1.06431	0.539775	0.771795	1.29924	0.00999214	0.0481958	-1.53608	2.473e-05	0.000356876	CAL0136945	CTS1	CAGL-IPF9032|CAGL-CDS1976.1|CAG62749.1	ORF|Verified	Putative endochitinase with a predicted role in cell separation	CTS1
CAGL0A01366g	-1.00514	0.959689	0.989982	1.38597	0.00124975	0.0064595	-1.04147	0.68803	0.829216	1.21111	0.0924091	0.285263	1.29878	0.021586	0.0840858	1.13571	0.264333	0.534996	CAL0126741	EPA9	Cagl0A.mRNA.at.513.p|CAR57996.1|CAGL0A01386g	ORF|Uncharacterized	Putative adhesin; belongs to adhesin cluster I		FLO1
CAGL0K04983g	-1.09307	0.476073	0.780583	-1.14925	0.262881	0.435032	1.2377	0.0840084	0.213916	1.02448	0.834603	0.940385	1.29793	0.0240226	0.0905309	1.17233	0.170775	0.413169	CAL0134393		CAGL-IPF4004|CAGL-CDS1719.1|CAG61404.1	ORF|Uncharacterized	Ortholog(s) have enzyme activator activity, single-stranded DNA helicase activity and role in DNA replication, Okazaki fragment processing, DNA strand renaturation, regulation of DNA repair	MGS1
CAGL0J05830g	1.4327	0.00155865	0.0272855	2.14397	1.81082e-11	8.17477e-10	1.42266	0.00189828	0.0106108	1.68223	5.63992e-06	0.000138399	1.29739	0.0231473	0.0881052	1.93969	7.52383e-09	2.32933e-07	CAL0133550		CAGL-IPF7952|CAGL-CDS1467.1|CAG60910.1	ORF|Uncharacterized	Ortholog of S. cerevisiae : YNL144C and Saccharomyces cerevisiae S288C : YNL144C	YNL144C
CAGL0C02431g	-1.0835	0.417193	0.744268	1.15237	0.1504	0.291656	1.08418	0.412192	0.62121	-1.26355	0.0280453	0.129524	1.29735	0.0143716	0.0627283	-1.06947	0.528494	0.785586	CAL0127262		CAGL-IPF1053|CAGL-CDS0555.1|CAG58188.1	ORF|Uncharacterized	Ortholog(s) have role in RNA polyadenylation, mRNA polyadenylation, regulation of cytokinesis	FIR1
CAGL0F05841g	1.24729	0.0663566	0.315046	1.80398	8.03782e-07	1.07312e-05	1.93299	3.36313e-08	6.30824e-07	1.88515	3.34875e-08	1.41524e-06	1.2972	0.0236033	0.0894573	1.15711	0.205683	0.460581	CAL0129455		CAGL-IPF413|CAGL-CDS4872.1|CAG59149.1	ORF|Uncharacterized	Ortholog(s) have role in adaptation of signaling pathway by response to pheromone involved in conjugation with cellular fusion, protein deneddylation and COP9 signalosome localization	CSN9
CAGL0A04169g	-1.10337	0.361682	0.704969	1.38727	0.00231888	0.0107602	1.22641	0.057454	0.161423	-1.31557	0.0128369	0.0755323	1.29671	0.0183042	0.0746894	-1.15974	0.179043	0.422752	CAL0126951		CAGL-IPF1161|CAGL-CDS1662.1|CAG57841.1	ORF|Uncharacterized	Ortholog(s) have role in mitochondrion inheritance and cellular bud, cellular bud neck, incipient cellular bud site, mitochondrial outer membrane localization	MMR1
CAGL0K09108g	-1.50021	0.0109133	0.101992	-1.16376	0.337695	0.51506	1.12178	0.465935	0.663646	-1.23708	0.127194	0.347517	1.29636	0.0620981	0.179518	-1.08557	0.556651	0.803298	CAL0134899		CAGL-IPF3059|CAGL-CDS1241.1|CAG61580.1	ORF|Uncharacterized	Ortholog(s) have ubiquitin protein ligase activity, role in anaphase-promoting complex-dependent catabolic process, chromatin assembly, protein ubiquitination and anaphase-promoting complex localization	APC5
CAGL0G08360g	1.04271	0.68785	0.893086	1.17215	0.126143	0.257216	1.15781	0.157928	0.335841	1.1443	0.199559	0.452107	1.29622	0.0134761	0.05995	1.15794	0.163602	0.402208	CAL0137717	VPS34	CAGL-IPF1637|CAGL-CDS0619.1|CAG59654.1	ORF|Verified	Putative phosphoinositide 3-kinase involved in iron homeostasis	VPS34
CAGL0J08459g	1.05694	0.510675	0.795196	1.14524	0.106677	0.22758	1.08992	0.305465	0.515266	1.0175	0.859833	0.951489	1.29587	0.00828918	0.0417201	1.00889	0.928289	0.98195	CAL0132990		CAGL-IPF6706|CAGL-CDS0812.1|CAG61028.1	ORF|Uncharacterized	Ortholog(s) have P-body localization	PSP1
CAGL0M06149g	-1.28772	0.0314952	0.204886	-1.28016	0.0353611	0.0998244	1.0574	0.63385	0.790423	1.39585	0.0035514	0.0301134	1.29475	0.0239353	0.0902661	1.72166	2.06133e-06	3.92021e-05	CAL0136439		CAGL-IPF6129|CAGL-CDS1904.1|CAG62590.1	ORF|Uncharacterized	Ortholog(s) have role in endoplasmic reticulum to Golgi vesicle-mediated transport and endoplasmic reticulum membrane, extrinsic component of membrane localization	SMY2
CAGL0C05357g	-1.08029	0.268138	0.632302	1.08231	0.255857	0.427123	1.10074	0.167668	0.349179	1.02337	0.828242	0.937583	1.29401	0.0154692	0.0662168	-1.10928	0.33042	0.610297	CAL0127390	HST1	CAGL-IPF4084|CAGL-CDS2017.1|CAG58313.1	ORF|Verified	Histone deacetylase; ortholog of S. cerevisiae SIR2; sensor of niacin limitation; regulates gene expression under niacin-limiting conditions	HST1
CAGL0F03751g	-1.13217	0.240154	0.601176	1.03377	0.752032	0.852175	-1.00603	0.954284	0.979474	-1.05447	0.62807	0.827339	1.29387	0.0183538	0.0748345	1.10797	0.349783	0.630887	CAL0130986		CAGL-IPF1736|CAGL-CDS1829.1|CAG59057.1	ORF|Uncharacterized	Ortholog(s) have second spliceosomal transesterification activity and role in generation of catalytic spliceosome for second transesterification step, mRNA splicing, via spliceosome	CEF1
CAGL0H00891g	-1.14934	0.114691	0.42135	1.00611	0.944872	0.976588	-1.13761	0.143442	0.313091	1.02296	0.843986	0.945127	1.29373	0.0255181	0.0948191	-1.20371	0.10812	0.306667	CAL0131446		CAGL-IPF5772|CAGL-CDS0116.1|CAG59769.1	ORF|Uncharacterized	Ortholog(s) have actin filament binding, calmodulin binding, myosin II heavy chain binding, myosin II light chain binding, myosin light chain binding activity	IQG1
CAGL0D00286g	-1.21614	0.01484	0.124689	1.17896	0.0399885	0.109072	1.20327	0.0209143	0.074923	-1.13405	0.225491	0.487907	1.2937	0.013066	0.0585097	1.26352	0.0242114	0.107349	CAL0128063	BMT1	CAGL-IPF2559|CAGL-CDS0985.1|CAG58337.1	ORF|Uncharacterized	Beta mannosyltransferase
CAGL0K11946g	1.17399	0.1718	0.509908	1.65366	1.58116e-05	0.000146996	1.82611	2.22244e-07	3.58489e-06	4.76993	1.11022e-16	3.11155e-14	1.29343	0.171955	0.356704	1.45446	0.0468871	0.17341	CAL0134755		CAGL-IPF8497|CAGL-CDS5410.1|CAG61697.1	ORF|Uncharacterized	Protein of unknown function
CAGL0G06006g	1.4813	0.000683578	0.0164356	2.22101	5.01876e-12	2.62107e-10	1.79797	3.8412e-07	5.9139e-06	-1.31112	0.0152695	0.0846982	1.29328	0.0212223	0.0832169	-1.06047	0.599105	0.829278	CAL0130817		CAGL-IPF3457|CAGL-CDS5339.1|CAG59550.1	ORF|Uncharacterized	Ortholog(s) have endopeptidase inhibitor activity and role in vacuole fusion, non-autophagic	YHR138C
CAGL0B02387g	1.18589	0.117053	0.424757	1.35787	0.00478425	0.0199419	-1.07195	0.521993	0.71098	1.20872	0.13508	0.359111	1.29308	0.042627	0.137569	1.49983	0.00141235	0.0109953	CAL0127882		CAGL-IPF862|CAGL-CDS2246.1|CAG57974.1	ORF|Uncharacterized	Ortholog(s) have poly(A)-specific ribonuclease activity and role in polyadenylation-dependent RNA catabolic process	NGL3
CAGL0E04576g	-1.10681	0.197011	0.54889	1.05989	0.458807	0.627202	1.18486	0.0306139	0.100729	-1.12843	0.247869	0.516509	1.29284	0.0139805	0.0615256	-1.02726	0.797097	0.930275	CAL0128608		CAGL-IPF2521|CAGL-CDS1145.1|CAG58806.1	ORF|Uncharacterized	Putative regulatory subunit of kinase complex involved in initiation of DNA replication; gene is upregulated in azole-resistant strain	DBF4
CAGL0J09548g	-1.16345	0.11488	0.421466	-1.06265	0.526398	0.686276	-1.09868	0.326351	0.538726	-1.20636	0.0764791	0.251234	1.29255	0.0153309	0.0658896	-1.18988	0.100848	0.292491	CAL0133226		CAGL-IPF6943|CAGL-CDS0138.1|CAG61075.1	ORF|Uncharacterized	Ortholog(s) have DNA translocase activity, RNA polymerase II activating transcription factor binding activity	SWI1
CAGL0K04389g	-1.10027	0.17182	0.509908	-1.0567	0.429392	0.602545	-1.10854	0.139496	0.306638	-1.20167	0.0945249	0.289105	1.29179	0.0197148	0.0790837	-1.08639	0.45104	0.725397	CAL0134213		CAGL-IPF4048|CAGL-CDS0547.1|CAG61377.1	ORF|Uncharacterized	Ortholog(s) have DNA translocase activity and role in double-strand break repair, double-strand break repair via nonhomologous end joining, nucleosome disassembly, transcription elongation from RNA polymerase II promoter	RSC1
CAGL0F05621g	-1.05409	0.668272	0.883019	1.05017	0.688077	0.804519	1.5632	0.000224937	0.00176732	1.20674	0.126327	0.346365	1.29089	0.0376492	0.126328	1.26478	0.0566038	0.19752	CAL0129434		CAGL-IPF401|CAGL-CDS3031.1|CAG59139.1	ORF|Uncharacterized	Ortholog(s) have NAD-dependent histone deacetylase activity	HST4
CAGL0L02189g	-1.10694	0.289377	0.647499	1.11063	0.272766	0.446636	1.06148	0.532628	0.718768	-1.16484	0.133122	0.356577	1.29066	0.0119334	0.054639	-1.07166	0.496084	0.76152	CAL0135258		CAGL-IPF8438|CAGL-CDS1737.1|CAG61835.1	ORF|Uncharacterized	Ortholog(s) have DNA translocase activity, lysine-acetylated histone binding activity and role in ATP-dependent chromatin remodeling, nucleosome disassembly, transcription elongation from RNA polymerase II promoter	RSC4
CAGL0E02079g	-1.07102	0.513453	0.796495	-1.00118	0.991066	0.995739	-1.43729	0.000544673	0.00368207	-1.15588	0.199095	0.451332	1.28997	0.0238806	0.0901875	-1.19363	0.117088	0.32339	CAL0129116		CAGL-IPF9186|CAGL-CDS2309.1|CAG58699.1	ORF|Uncharacterized	Ortholog(s) have sequence-specific DNA binding activity	MSN1
CAGL0E01331g	1.05639	0.569701	0.83282	1.26707	0.0140655	0.0481225	-1.2442	0.0234582	0.0814613	-1.18734	0.108862	0.315049	1.28941	0.0175556	0.0726554	1.01385	0.897856	0.972502	CAL0128722	SWI5	CAGL-IPF5509|CAGL-CDS1130.1|CAG58665.1	ORF|Uncharacterized	Transcription factor; mutants display increased fungal burdens in mouse lungs and brain	SWI5
CAGL0B02013g	1.02287	0.81183	0.941567	1.13291	0.187455	0.342446	1.06575	0.500758	0.693407	1.05908	0.549138	0.779828	1.28795	0.008201	0.041433	-1.01512	0.875848	0.96508	CAL0127154		CAGL-IPF5225|CAGL-CDS0298.1|CAG57957.1	ORF|Uncharacterized	Ortholog(s) have role in positive regulation of TORC1 signaling and Seh1-associated complex, extrinsic component of fungal-type vacuolar membrane localization	MTC5
CAGL0J07040g	1.10507	0.156251	0.486469	1.14378	0.0558427	0.141318	1.08811	0.2288	0.427356	1.25645	0.0300261	0.134511	1.28793	0.0161466	0.0683057	1.1174	0.292334	0.568601	CAL0132944		CAGL-IPF2354|CAGL-CDS0214.1|CAG60963.1	ORF|Uncharacterized	Ortholog(s) have glycerophosphocholine phosphodiesterase activity and role in glycerophospholipid catabolic process	GDE1
CAGL0A01914g	-1.17041	0.0236273	0.170777	1.06514	0.363423	0.540468	1.03088	0.661272	0.811187	-1.24883	0.0455042	0.182051	1.28784	0.0227457	0.0870746	-1.06977	0.543887	0.794349	CAL0126589		CAGL-IPF2997|CAGL-CDS0003.1|CAG57742.1	ORF|Uncharacterized	Ortholog(s) have histone acetyltransferase activity	TRA1
CAGL0E03476g	1.06745	0.477064	0.780583	1.18892	0.0591354	0.147203	-1.03843	0.680907	0.824279	1.01306	0.900467	0.966731	1.28724	0.0148942	0.0643932	1.04435	0.67596	0.871558	CAL0129002		CAGL-IPF2443|CAGL-CDS0092.1|CAG58757.1	ORF|Uncharacterized	Ortholog(s) have role in Ras protein signal transduction, regulation of cell cycle, replicative cell aging, traversing start control point of mitotic cell cycle	CDC25
CAGL0L05918g	-1.04319	0.76034	0.924311	1.02916	0.834084	0.911024	1.17375	0.240124	0.441387	-1.15417	0.291387	0.566677	1.28716	0.0619408	0.179161	1.14202	0.32905	0.608851	CAL0135320		CAGL-IPF4516|CAGL-CDS3216.1|CAG62002.1	ORF|Uncharacterized	Ortholog(s) have double-stranded DNA binding, single-stranded DNA endodeoxyribonuclease activity	SAE2
CAGL0I06666g	-1.16059	0.140314	0.461961	1.03073	0.763735	0.860199	1.17652	0.105987	0.253066	-1.39916	0.00040547	0.00546614	1.28709	0.00776798	0.0401597	-1.08638	0.383187	0.665516	CAL0132096		CAGL-IPF1442|CAGL-CDS2407.1|CAG60476.1	ORF|Uncharacterized	Ortholog(s) have role in bipolar cellular bud site selection, budding cell apical bud growth, establishment of cell polarity, filamentous growth and positive regulation of actin cytoskeleton reorganization, more	PEA2
CAGL0H09020g	-1.01554	0.82479	0.947521	1.1479	0.0473366	0.12434	1.11464	0.118465	0.273425	-1.36904	0.00672414	0.0477414	1.28577	0.0300246	0.107336	-1.00037	0.997481	0.998881	CAL0130096		CAGL-IPF104|CAGL-CDS0208.1|CAG60124.1	ORF|Uncharacterized	Ortholog(s) have role in chromatin silencing at telomere, negative regulation of transcription from RNA polymerase II promoter by pheromones and CHRAC localization	ITC1
CAGL0K12386g	1.04857	0.55465	0.824162	1.01311	0.870933	0.933333	1.08099	0.330615	0.542403	1.01121	0.916476	0.974349	1.28572	0.0179496	0.0737512	1.00799	0.940338	0.983923	CAL0134065		CAGL-IPF4643|CAGL-CDS0758.1|CAG61717.1	ORF|Uncharacterized	Ortholog(s) have histone acetyltransferase activity and role in DNA repair, histone acetylation, positive regulation of macroautophagy, regulation of transcription by RNA polymerase II	EPL1
CAGL0L11946g	-1.23433	0.0804424	0.352399	-1.27553	0.0430252	0.115463	-1.03096	0.799635	0.89923	-1.06716	0.591359	0.805162	1.28547	0.0379012	0.126853	1.04779	0.700053	0.886305	CAL0136200		CAGL-IPF8339|CAGL-CDS0024.1|CAG62261.1	ORF|Uncharacterized	Ortholog(s) have RNA helicase activity, role in spliceosome conformational change to release U4 (or U4atac) and U1 (or U11) and U4/U6 x U5 tri-snRNP complex, U5 snRNP localization	BRR2
CAGL0E01111g	1.0541	0.453044	0.767724	1.16824	0.0263462	0.0801061	1.13602	0.0682441	0.184536	1.0751	0.472973	0.72713	1.28546	0.0127816	0.0575335	-1.10855	0.307942	0.586897	CAL0128988		CAGL-IPF5526|CAGL-CDS0247.1|CAG58655.1	ORF|Uncharacterized	Ortholog(s) have role in actin filament-based process, mRNA 3'-end processing, mRNA export from nucleus, mitotic cell cycle and nuclear retention of pre-mRNA at the site of transcription, more	SAC3
CAGL0D04422g	-1.0956	0.368572	0.709571	-1.23912	0.0345976	0.0981372	-1.36767	0.00202205	0.0111969	1.02393	0.821176	0.933752	1.28464	0.0165921	0.069679	-1.07901	0.468046	0.737253	CAL0128365		CAGL-IPF4675|CAGL-CDS2889.1|CAG58518.1	ORF|Uncharacterized	Ortholog(s) have fluoride transmembrane transporter activity and role in cellular detoxification of fluoride, fluoride export across plasma membrane		FEX1
CAGL0M12254g	-1.06994	0.465125	0.774951	1.12083	0.215847	0.380482	1.03186	0.733372	0.859176	-1.16686	0.174543	0.416977	1.28405	0.0275762	0.100992	-1.10274	0.390224	0.67147	CAL0136539		CAGL-IPF6318|CAGL-CDS0772.1|CAG62855.1	ORF|Uncharacterized	Ortholog(s) have microtubule lateral binding, microtubule plus-end binding, protein-containing complex binding activity	SPC72
CAGL0A02486g	-1.01721	0.837605	0.953585	1.15484	0.0832415	0.189527	-1.00669	0.936044	0.971698	-1.14648	0.181371	0.42516	1.28393	0.0144801	0.0629986	1.01117	0.913586	0.977814	CAL0126889		CAGL-IPF2948|CAGL-CDS0655.1|CAG57765.1	ORF|Uncharacterized	Ortholog(s) have role in fungal-type cell wall organization and Golgi apparatus localization	SBE2
CAGL0I02816g	1.03958	0.581082	0.839673	1.0995	0.176176	0.328951	-1.07941	0.275691	0.480407	-1.08343	0.41856	0.68549	1.28366	0.0116129	0.0536329	1.02975	0.767492	0.918404	CAL0130083		CAGL-IPF8051|CAGL-CDS3679.1|CAG60310.1	ORF|Uncharacterized	Has domain(s) with predicted nucleic acid binding, zinc ion binding activity		AZF1
CAGL0B04785g	1.00873	0.93515	0.988049	1.12385	0.271605	0.445577	1.03153	0.7697	0.878738	-1.15123	0.266386	0.539641	1.28358	0.0481139	0.149741	1.14239	0.293942	0.569385	CAL0127862		CAGL-IPF662|CAGL-CDS3858.1|CAG58078.1	ORF|Uncharacterized	Protein of unknown function		SGF29
CAGL0M04367g	1.21349	0.0131953	0.115277	1.3096	0.000535225	0.00304935	1.37158	4.8972e-05	0.00046668	1.06748	0.506969	0.748851	1.28313	0.0112306	0.0524588	1.7772	5.02337e-09	1.63106e-07	CAL0137169		CAGL-IPF8299|CAGL-CDS1487.1|CAG62513.1	ORF|Uncharacterized	Ortholog(s) have choline kinase activity, ethanolamine kinase activity and role in phosphatidylcholine biosynthetic process, phosphatidylethanolamine biosynthetic process	CKI1
CAGL0I10246g	-1.08394	0.352728	0.699378	1.11374	0.212788	0.376661	-1.0784	0.382568	0.592743	1.0343	0.769599	0.909278	1.28291	0.030327	0.108093	-1.02577	0.825375	0.944172	CAL0130267	PWP2	Cagl0I.mRNA.at.528.m|CAR58038.1|CAGL0I10274g	ORF|Uncharacterized	Adhesin-like protein with tandem repeats; contains a PA14 domain; belongs to adhesin cluster II		FLO1
CAGL0I02288g	-1.02051	0.82449	0.947381	1.14591	0.135246	0.26943	1.15309	0.117721	0.272179	-1.02523	0.824527	0.935547	1.28277	0.0265478	0.0981033	1.01085	0.9236	0.980558	CAL0130436		CAGL-IPF8086|CAGL-CDS1318.1|CAG60288.1	ORF|Uncharacterized	Ortholog(s) have cyclin binding, ubiquitin protein ligase activity and role in anaphase-promoting complex-dependent catabolic process, positive regulation of mitotic metaphase/anaphase transition, protein ubiquitination	CDC23
CAGL0J06358g	-1.04185	0.76744	0.926899	1.08058	0.573643	0.720367	1.10554	0.465144	0.663072	-1.13277	0.31411	0.590411	1.28202	0.0440846	0.140645	1.14813	0.265223	0.536186	CAL0133082		CAGL-IPF2311|CAGL-CDS1634.1|CAG60934.1	ORF|Uncharacterized	Ortholog of S. cerevisiae : YDL180W and Saccharomyces cerevisiae S288C : YDL180W	YDL180W
CAGL0K04697g	1.01567	0.899634	0.976835	1.14761	0.261789	0.434033	1.01154	0.925409	0.967168	-1.01801	0.892697	0.963269	1.28202	0.0600003	0.175276	-1.06784	0.620921	0.841032	CAL0134631		CAGL-IPF4024|CAGL-CDS1980.1|CAG61391.1	ORF|Uncharacterized	Has domain(s) with predicted nucleic acid binding activity	STP4
CAGL0J06688g	-1.13118	0.233867	0.593751	-1.01956	0.851222	0.9222	1.14863	0.178983	0.362299	-1.03433	0.755147	0.901807	1.28159	0.02176	0.0845164	-1.05935	0.594939	0.827516	CAL0132898		CAGL-IPF2330|CAGL-CDS0741.1|CAG60947.1	ORF|Uncharacterized	Ortholog(s) have role in establishment of cell polarity, positive regulation of G2/M transition of mitotic cell cycle, rDNA heterochromatin assembly, regulation of protein localization, replicative cell aging	ZDS2
CAGL0K06963g	-1.00959	0.92088	0.982947	1.06694	0.499885	0.66241	-1.02135	0.825816	0.916675	-1.07857	0.437861	0.702107	1.28151	0.0109095	0.0513646	1.0098	0.920395	0.980221	CAL0134265	ROT2	CAGL-IPF5335|CAGL-CDS0532.1|CAG61487.1	ORF|Uncharacterized	Ortholog(s) have glucan 1,3-alpha-glucosidase activity, role in N-glycan processing, fungal-type cell wall beta-glucan biosynthetic process and endoplasmic reticulum lumen, glucosidase II complex localization	ROT2
CAGL0F05093g	-1.04983	0.742562	0.917141	1.17759	0.261066	0.433104	1.42385	0.0142719	0.0559839	-1.60573	0.0134807	0.0781169	1.28133	0.190641	0.384067	1.61613	0.0114386	0.0605473	CAL0129152		CAGL-IPF361|CAGL-CDS3872.1|CAG59117.1	ORF|Uncharacterized	Ortholog(s) have role in microtubule-based process	BER1
CAGL0L06050g	1.19236	0.272674	0.635405	-1.43539	0.0255282	0.0781096	1.09857	0.551525	0.732479	1.55466	0.0575184	0.211231	1.2813	0.287333	0.489458	1.74428	0.0172281	0.0829472	CAL0135130		CAGL-IPF4505|CAGL-CDS4497.1|CAG62008.1	ORF|Uncharacterized	Ortholog(s) have double-stranded DNA binding activity, role in reciprocal meiotic recombination and condensed nuclear chromosome localization	MND1
CAGL0K12650g	1.01206	0.863036	0.964162	1.15039	0.0435654	0.11662	1.0092	0.89507	0.952655	-1.35063	0.00396261	0.0325129	1.28082	0.0176239	0.0728064	-1.00744	0.943368	0.98518	CAL0133813	TUB2	CAGL-IPF4623|CAGL-CDS2374.1|CAG61729.1	ORF|Uncharacterized	Beta-tubulin; protein abundance decreased in ace2 mutant cells	TUB2
CAGL0C00968g	1.08736	0.299158	0.656348	1.36233	0.000124642	0.000885473	1.18794	0.032569	0.105212	1.1121	0.365136	0.63873	1.28072	0.0349267	0.119836	1.13491	0.280864	0.553727	CAL0127628		CAGL-IPF9514|CAG58125.1	ORF|Uncharacterized	Adhesin-like protein with a predicted role in cell adhesion; belongs to adhesin cluster VII; predicted GPI-anchor
CAGL0L02651g	-1.01246	0.860399	0.96309	1.08909	0.223839	0.390691	-1.05138	0.474889	0.671133	-1.01051	0.922984	0.977051	1.2805	0.022161	0.0853889	-1.14134	0.222299	0.482419	CAL0136168		CAGL-IPF2777|CAGL-CDS0589.1|CAG61856.1	ORF|Uncharacterized	Ortholog(s) have aminopeptidase activity, role in peptide pheromone maturation and trans-Golgi network localization	STE13
CAGL0K05445g	1.00659	0.947496	0.988874	1.14189	0.182815	0.336857	1.14526	0.17295	0.355167	-1.33803	0.00623355	0.0452847	1.28028	0.0201189	0.0801293	-1.20129	0.0852307	0.261313	CAL0134399		CAGL-IPF3967|CAGL-CDS1491.1|CAG61423.1	ORF|Uncharacterized	Ortholog(s) have role in centromere complex assembly, establishment of protein localization, establishment of protein localization to chromosome and kinetochore organization, more	SGO1
CAGL0B00990g	1.20686	0.0600543	0.296212	1.18192	0.0944764	0.208182	-1.09938	0.343162	0.555124	-1.3026	0.0299296	0.13438	1.2802	0.0424726	0.137237	-1.26438	0.0540826	0.191329	CAL0126996	HBN1	CAGL-IPF3646|CAGL-CDS4496.1|CAG57914.1	ORF|Verified	Ortholog(s) have oxidoreductase activity, acting on NAD(P)H, nitrogenous group as acceptor activity and role in cellular response to oxidative stress, negative regulation of fatty acid metabolic process	FRM2
CAGL0L13222g	1.03342	0.720194	0.906539	1.06621	0.484281	0.649768	-1.0553	0.556918	0.73817	1.02223	0.851092	0.948925	1.27945	0.0353421	0.120487	-1.0355	0.765937	0.917781	CAL0135604		CAGL-IPF8527|CAGL-CDS3743.1|CAG62318.1	ORF|Uncharacterized	Ortholog(s) have cyclin-dependent protein serine/threonine kinase inhibitor activity	SIC1
CAGL0B03069g	1.16527	0.0469434	0.259131	1.33021	0.000209757	0.0013915	-1.19534	0.0204502	0.0737063	-1.12309	0.336657	0.611928	1.27902	0.041654	0.135856	1.14453	0.263853	0.534553	CAL0127864	TAL1	CAGL-IPF801|CAGL-CDS3297.1|CAG58006.1	ORF|Verified	Putative transaldolase; expression upregulated in biofilm vs planktonic cell culture	TAL1
CAGL0K06765g	1.16514	0.264915	0.6275	1.07691	0.586946	0.72945	1.49443	0.00299844	0.015388	1.03116	0.797467	0.923958	1.27888	0.0392001	0.130337	1.35033	0.012084	0.0635214	CAL0134023		CAGL-IPF5322|CAGL-CDS4591.1|CAG61478.1	ORF|Uncharacterized	Ortholog(s) have Atg8 ligase activity, enzyme activator activity, protein tag activity	ATG12
CAGL0M04807g	-1.01767	0.801097	0.938434	1.05487	0.441951	0.612744	1.01532	0.826718	0.917294	1.02897	0.791269	0.919779	1.27884	0.0226341	0.0868349	1.17918	0.126757	0.340727	CAL0136717	SNF2	CAGL-IPF9378|CAGL-CDS0056.1|CAG62532.1	ORF|Verified	Component of the chromatin remodelling Swi/Snf complex; involved in regulation of biofilm formation	SNF2
CAGL0L10736g	1.21864	0.073868	0.335077	1.15237	0.198903	0.356873	1.09851	0.394208	0.602914	1.03107	0.786294	0.917813	1.27882	0.0290553	0.105037	-1.25376	0.0461952	0.172021	CAL0135098		CAGL-IPF4182|CAGL-CDS3224.1|CAG62208.1	ORF|Uncharacterized	Putative peripheral membrane protein of peroxisomes; gene is upregulated in azole-resistant strain	INP1
CAGL0E05280g	1.08868	0.421024	0.747847	1.01739	0.87004	0.933099	1.01237	0.906956	0.958888	1.36972	0.00200271	0.0198963	1.27853	0.0158319	0.067444	1.22773	0.0446981	0.167736	CAL0129012	GRE2(B)	CAGL-IPF5023|CAGL-CDS3144.1|CAG58837.1|GRE2	ORF|Verified	Putative methylglyoxal reductase (NADPH-dependent)		GRE2
CAGL0J11418g	-1.03553	0.745303	0.918039	1.36119	0.00386725	0.0166674	1.57698	1.89428e-05	0.000203035	-1.25708	0.0414948	0.170371	1.27827	0.0284172	0.103291	-1.01149	0.918974	0.979922	CAL0133036		CAGL-IPF2900|CAGL-CDS3188.1|CAG61160.1	ORF|Uncharacterized	Ortholog(s) have role in karyogamy involved in conjugation with cellular fusion, spindle pole body duplication and half bridge of spindle pole body localization	KAR1
CAGL0D00352g	1.17556	0.150987	0.477542	1.21417	0.0842449	0.190723	1.05099	0.657977	0.808545	1.35584	0.00886254	0.0584796	1.27794	0.034985	0.119958	-1.15676	0.212697	0.468214	CAL0128185		CAGL-IPF2561|CAGL-CDS0664.1|CAG58339.1	ORF|Uncharacterized	Ortholog(s) have ATPase-coupled transmembrane transporter activity, role in fatty acid transmembrane transport and integral component of peroxisomal membrane, peroxisome localization	PXA2
CAGL0J05676g	-1.05544	0.576196	0.836323	1.06006	0.544607	0.699909	1.14016	0.172506	0.354843	-1.20267	0.0600694	0.216861	1.2777	0.012401	0.0561047	1.02327	0.814837	0.93736	CAL0133094	INN1	CAGL-IPF7942|CAGL-CDS2614.1|CAG60903.1	ORF|Uncharacterized	Ortholog(s) have enzyme regulator activity, role in chromosome organization, mitotic cytokinesis, secondary cell septum biogenesis and HICS complex, cellular bud neck contractile ring localization	INN1
CAGL0L08932g	1.26321	0.0177524	0.140725	1.56194	6.04428e-06	6.37554e-05	-1.06416	0.528067	0.715075	-1.00455	0.968707	0.990469	1.27752	0.0341907	0.117765	1.18781	0.136704	0.358949	CAL0134994	LSP1	CAGL-IPF7491|CAGL-CDS3497.1|CAG62134.1	ORF|Verified	Long chain base-responsive inhibitor of protein kinases; protein abundance decreased in ace2 mutant cells	LSP1
CAGL0K03707g	1.02814	0.691883	0.894632	1.14372	0.054536	0.13867	1.10082	0.168761	0.350484	-1.02107	0.844582	0.945229	1.27734	0.0212946	0.0834043	1.10488	0.348591	0.630458	CAL0134873		CAGL-IPF2166|CAGL-CDS0586.1|CAG61347.1	ORF|Uncharacterized	Ortholog(s) have role in endoplasmic reticulum polarization and cellular bud neck localization	EPO1
CAGL0H07447g	1.01855	0.85103	0.958389	1.15788	0.132826	0.266301	1.20495	0.0556011	0.15763	1.01527	0.887366	0.960901	1.27731	0.022027	0.085057	-1.0906	0.41844	0.697165	CAL0132026		CAGL-IPF225|CAGL-CDS0999.1|CAG60054.1	ORF|Uncharacterized	Ortholog(s) have protein kinase activator activity and role in chromosome segregation, protein phosphorylation, regulation of cytokinesis	SLI15
CAGL0D02750g	1.00905	0.962444	0.990904	-1.12111	0.543551	0.699395	1.595	0.00981856	0.0409737	1.23262	0.357371	0.632858	1.42419	0.118086	0.276609	1.35574	0.184107	0.430364
CAGL0H08437g	-1.00978	0.933703	0.987834	1.18505	0.145812	0.284832	1.07752	0.522258	0.71098	1.0256	0.842954	0.944996	1.27716	0.0550208	0.164506	-1.01337	0.917211	0.979689	CAL0131728	VPS15	CAGL-IPF152|CAGL-CDS0141.1|CAG60099.1	ORF|Verified	Ortholog(s) have protein serine/threonine kinase activity, ubiquitin binding activity	VPS15
CAGL0D02816g	-1.59651	0.00274773	0.0411156	-1.25877	0.138679	0.274221	1.34792	0.0538746	0.153553	1.0795	0.57872	0.794927	1.27715	0.0756082	0.207854	1.07095	0.619239	0.840114	CAL0128421		CAGL-IPF8644|CAGL-CDS1352.1|CAG58449.1	ORF|Uncharacterized	Ortholog(s) have polynucleotide 5'-hydroxyl-kinase activity	GRC3
CAGL0M05181g	-1.15108	0.271786	0.634495	1.11683	0.382521	0.558731	1.11457	0.389809	0.599282	-1.02065	0.87845	0.958953	1.27704	0.0668287	0.18949	1.19681	0.17946	0.423406	CAL0137389		CAGL-IPF7194|CAGL-CDS2630.1|CAG62547.1	ORF|Uncharacterized	Ortholog(s) have role in mRNA splicing, via spliceosome, spliceosomal complex assembly and U2 snRNP, U2-type prespliceosome localization	CUS1
CAGL0L06666g	2.45258	7.27352e-12	4.22513e-09	1.62145	0.0002235	0.00146624	2.63417	1.2923e-13	4.81404e-12	-1.16083	0.19056	0.439468	1.27681	0.0318001	0.11192	1.40312	0.00294367	0.019983	CAL0135000	YHB1	CAGL-IPF7647|CAGL-CDS2779.1|CAG62036.1	ORF|Verified	Putative flavohemoglobin, involved in nitric oxide detoxification	YHB1
CAGL0I10791g	1.04	0.756362	0.922416	1.09565	0.469609	0.636056	2.06346	9.56865e-09	1.97567e-07	1.33961	0.0431174	0.175403	1.27665	0.0910896	0.233396	1.38527	0.0242873	0.107362	CAL0132650		CAGL-IPF6406|CAGL-CDS3356.1|CAG60654.1	ORF|Uncharacterized	Ortholog(s) have ornithine carbamoyltransferase activity and role in arginine biosynthetic process, arginine biosynthetic process via ornithine, asexual sporulation		ARG3
CAGL0L02519g	1.06991	0.455217	0.768221	1.20037	0.0429135	0.11528	-1.2732	0.00747875	0.033314	1.02673	0.816484	0.932399	1.27647	0.031579	0.111289	-1.31664	0.0159907	0.078843	CAL0135212		CAGL-IPF2786|CAGL-CDS1911.1|CAG61850.1	ORF|Uncharacterized	Has domain(s) with predicted transmembrane transporter activity, role in transmembrane transport and integral component of membrane localization		AMF1
CAGL0M11858g	-1.02453	0.847882	0.957327	1.09748	0.457588	0.626142	1.03997	0.753728	0.871145	-1.36613	0.0114223	0.0697521	1.27644	0.0465071	0.145762	1.035	0.780361	0.92557	CAL0137353		CAGL-IPF6276|CAGL-CDS4102.1|CAG62837.1	ORF|Uncharacterized	Ortholog(s) have role in centromere clustering, chromosome segregation and Ndc80 complex, condensed nuclear chromosome kinetochore localization	SPC25
CAGL0B02761g	1.0893	0.223521	0.581455	1.186	0.0149052	0.050317	1.26903	0.000660668	0.00436648	1.25576	0.0398419	0.165715	1.27633	0.0276478	0.10102	-1.02616	0.815915	0.938156	CAL0127058		CAGL-IPF828|CAGL-CDS1625.1|CAG57991.1	ORF|Uncharacterized	Ortholog(s) have hydrolase activity, acting on ester bonds, phosphoprotein phosphatase activity	DCR2
CAGL0J10978g	-1.30475	0.0162498	0.131956	-1.03344	0.76527	0.860585	1.71742	8.36822e-07	1.1793e-05	-1.0261	0.818775	0.933127	1.27622	0.0300033	0.107336	-1.14255	0.236424	0.501328	CAL0133098		CAGL-IPF2868|CAGL-CDS2667.1|CAG61140.1	ORF|Uncharacterized	Ortholog(s) have phosphatidylinositol-4,5-bisphosphate binding activity	GIC2
CAGL0G04829g	1.24963	0.00906325	0.0917289	1.53618	4.7544e-07	6.63003e-06	-1.02541	0.768642	0.878456	1.00509	0.961847	0.988236	1.27602	0.0215855	0.0840858	1.11366	0.311026	0.59003	CAL0137611		CAGL-IPF5661|CAGL-CDS0750.1|CAG59497.1	ORF|Uncharacterized	Protein of unknown function		PSP2
CAGL0D04686g	1.46589	0.00553637	0.0668759	1.36974	0.0218637	0.0689159	1.29637	0.0579108	0.162364	1.21001	0.242678	0.509768	1.27581	0.134952	0.302703	1.38502	0.0467169	0.173116	CAL0128207		CAGL-IPF4981|CAGL-CDS0255.1|CAG58526.1	ORF|Uncharacterized	Ortholog(s) have metalloendopeptidase activity and role in axial cellular bud site selection, cytogamy, peptide mating pheromone maturation involved in positive regulation of conjugation with cellular fusion	AXL1
CAGL0K02431g	-1.1132	0.243166	0.603228	1.15586	0.114064	0.239197	1.31883	0.00251146	0.0133519	-1.16158	0.0989584	0.296875	1.27527	0.00734727	0.0383947	-1.16779	0.0878117	0.265983	CAL0134487		CAGL-IPF2261|CAGL-CDS0562.1|CAG61292.1	ORF|Uncharacterized	Ortholog(s) have 3'-5' DNA helicase activity, 3'-5' DNA/RNA helicase activity, ATPase activity, DNA helicase activity, DNA replication origin binding, chromatin binding and four-way junction helicase activity, more	MCM4
CAGL0L08492g	1.15434	0.135131	0.456137	1.33141	0.00285531	0.012901	1.09305	0.353796	0.565628	-1.02287	0.828519	0.937697	1.27477	0.0199706	0.0796445	1.27764	0.0189288	0.0892789	CAL0135954		CAGL-IPF7568|CAGL-CDS2864.1|CAG62116.1	ORF|Uncharacterized	Ortholog of S. cerevisiae : YPR148C and Saccharomyces cerevisiae S288C : YPR148C	YPR148C
CAGL0H02167g	-1.13679	0.256566	0.617311	1.14551	0.225202	0.391788	1.14167	0.235841	0.436123	1.06558	0.609101	0.816487	1.27416	0.0505994	0.155298	1.06811	0.597398	0.829188	CAL0131800		CAGL-IPF5861|CAGL-CDS3283.1|CAG59822.1	ORF|Uncharacterized	Ortholog(s) have role in mitochondrial outer membrane translocase complex assembly, protein insertion into mitochondrial outer membrane and SAM complex, mitochondrial outer membrane localization	SAM35
CAGL0I09812g	1.03895	0.678272	0.887713	1.12612	0.196625	0.354097	1.13706	0.162374	0.34175	1.0249	0.799509	0.924844	1.27408	0.0123055	0.0557677	1.54913	6.15531e-06	0.000102109	CAL0132596		CAGL-IPF7715|CAGL-CDS3748.1|CAG60611.1	ORF|Uncharacterized	Ortholog(s) have diacylglycerol kinase activity and role in phosphatidic acid biosynthetic process, regulation of isopentenyl diphosphate biosynthetic process, mevalonate pathway	DGK1
CAGL0C01727g	-1.02001	0.809491	0.940104	1.20949	0.0203836	0.065137	1.13529	0.121659	0.277907	-1.15885	0.140076	0.367642	1.27382	0.0153512	0.0658933	1.20096	0.0668495	0.221239	CAL0127286		CAGL-IPF7268|CAGL-CDS2424.1|CAG58156.1	ORF|Uncharacterized	Ortholog(s) have UDP-N-acetylglucosamine-dolichyl-phosphate N-acetylglucosaminephosphotransferase activity and role in N-glycan processing, aerobic respiration, dolichyl diphosphate biosynthetic process, protein N-linked glycosylation	ALG7
CAGL0H04147g	1.02202	0.882131	0.970325	-1.05119	0.731245	0.837167	1.15288	0.321737	0.533757	1.07162	0.69138	0.866462	1.27375	0.164184	0.34407	1.32961	0.102653	0.295474	CAL0129445		CAGL-IPF1870|CAGL-CDS3813.1|CAG59908.1	ORF|Uncharacterized	Protein of unknown function
CAGL0B01551g	-1.13193	0.285605	0.644942	-1.08131	0.500126	0.662559	-1.03749	0.750759	0.869222	1.03018	0.812613	0.932216	1.2736	0.0537183	0.162068	1.0249	0.84463	0.952859	CAL0127114		CAGL-IPF5260|CAGL-CDS0062.1|CAG57937.1	ORF|Uncharacterized	Ortholog(s) have role in cell morphogenesis, cleistothecium development, conidium formation, positive regulation of cleistothecium development and positive regulation of conidium formation, more	DOP1
CAGL0E06402g	1.23254	0.186861	0.533589	1.09101	0.579831	0.723872	1.31955	0.0750679	0.196698	1.15463	0.488997	0.739479	1.27345	0.243668	0.444969	1.29261	0.218919	0.476982	CAL0128714		CAGL-IPF10474|CAGL-CDS5607.1|CAG58887.1	ORF|Uncharacterized	Protein of unknown function
CAGL0G07997g	-1.05712	0.575352	0.836034	-1.03016	0.763756	0.860199	-1.07686	0.453369	0.653636	-1.00689	0.956393	0.986228	1.27304	0.0543273	0.163207	-1.14741	0.274506	0.5476	CAL0129216		CAGL-IPF8236|CAGL-CDS1253.1|CAG59637.1	ORF|Uncharacterized	Ortholog(s) have zinc ion transmembrane transporter activity, role in zinc ion transport and endoplasmic reticulum localization	ZRG17
CAGL0G02365g	1.22379	0.0324542	0.209606	1.27837	0.00919552	0.0339699	1.05723	0.554986	0.736158	1.14788	0.178882	0.423543	1.27233	0.0188462	0.0762582	1.00501	0.961249	0.99106	CAL0130763		CAGL-IPF3556|CAGL-CDS0628.1|CAG59392.1	ORF|Uncharacterized	Ortholog(s) have calcium-independent phospholipase A2 activity, lysophosphatidic acid acyltransferase activity, sterol esterase activity, triglyceride lipase activity	TGL4
CAGL0M01826g	-1.08	0.426747	0.751747	1.05911	0.553052	0.705485	-1.03733	0.705008	0.840174	-1.50744	0.00114126	0.0125562	1.27194	0.0565386	0.167819	1.19755	0.152992	0.386106	CAL0137351	ECM33	CAGL-IPF6362|CAGL-CDS2629.1|CAG62400.1	ORF|Verified	Ecm33-family protein with a predicted role in cell wall biogenesis and organization; predicted GPI-anchor	ECM33
CAGL0L09251g	1.38037	0.004212	0.0559534	1.58772	3.65906e-05	0.0003008	-1.04001	0.726851	0.856244	1.53685	0.00119279	0.0130156	1.27183	0.0700998	0.195948	1.20212	0.167506	0.407478	CAL0135768		CAGL-IPF7472|CAGL-CDS3742.1|CAG62148.1	ORF|Uncharacterized	Ortholog(s) have role in positive regulation of transcription by RNA polymerase II, response to salt stress and cytoplasm localization	HAL1
CAGL0L07172g	1.00755	0.913763	0.981764	1.21689	0.0046797	0.0195827	-1.03727	0.59803	0.765899	-1.13459	0.181338	0.42516	1.27158	0.0109567	0.0514825	-1.12947	0.197673	0.448587	CAL0135908		CAGL-IPF7684|CAGL-CDS0862.1|CAG62059.1	ORF|Uncharacterized	Ortholog(s) have dolichyl-phosphate-mannose-protein mannosyltransferase Pmt5p-Pmt2p dimer complex, dolichyl-phosphate-mannose-protein mannosyltransferase Pmt5p-Pmt3p dimer complex localization	PMT5
CAGL0J02662g	-1.16351	0.147478	0.472693	1.05176	0.628424	0.760649	1.28376	0.0164617	0.0622368	-1.10079	0.381409	0.651799	1.27154	0.0284171	0.103291	-1.11633	0.316327	0.596786	CAL0133166	IRC5	CAGL-IPF6535|CAGL-CDS0700.1|CAG60769.1	ORF|Uncharacterized	Ortholog(s) have role in mitotic recombination	IRC5
CAGL0I05170g	-1.00392	0.955104	0.98889	1.1623	0.0303791	0.0892118	1.04615	0.515914	0.706476	1.15028	0.220321	0.480764	1.27108	0.0357147	0.121444	-1.05384	0.646322	0.857561	CAL0132168	CST6	CAGL-IPF1334|CAGL-CDS1091.1|CAG60412.1|RCA1	ORF|Verified	bZIP domain-containing protein involved in regulation of biofilm formation; negatively regulates expression of the EPA6 adhesin independently of Yak1p/Sir4p signaling; regulates carbonic anhydrase Nce103p in response to carbon dioxide	CST6
CAGL0L02629g	-1.03697	0.60373	0.850586	1.03991	0.575053	0.721265	-1.17865	0.0185117	0.0685282	-1.07362	0.476708	0.730284	1.27101	0.0162225	0.0683882	-1.05652	0.582154	0.820314	CAL0135200		CAGL-IPF2779|CAGL-CDS0819.1|CAG61855.1	ORF|Uncharacterized	Ortholog(s) have protein-macromolecule adaptor activity, role in negative regulation of mitotic DNA replication initiation and SCF ubiquitin ligase complex localization		CDC4
CAGL0D03366r	#N/A	#N/A	#N/A	#N/A	#N/A	#N/A	#N/A	#N/A	#N/A	#N/A	#N/A	#N/A	#N/A	#N/A	#N/A	#N/A	#N/A	#N/A	CAL0128335	tG(GCC)2		tRNA|Uncharacterized	tRNA-Gly, predicted by tRNAscan-SE; GCC anticodon
CAGL0E05148g	1.49752	0.000265191	0.00826126	1.64233	7.36541e-06	7.5453e-05	-1.55658	6.4719e-05	0.000590339	1.90187	1.37433e-08	6.30889e-07	1.27083	0.034361	0.118276	1.04294	0.710732	0.893821	CAL0128712		CAGL-IPF5014|CAGL-CDS0342.1|CAG58831.1	ORF|Uncharacterized	Ortholog(s) have alpha-mannosidase activity, role in mannose catabolic process, oligosaccharide catabolic process and Cvt complex, fungal-type vacuole membrane localization	AMS1
CAGL0K03333g	1.188	0.0403778	0.237924	1.25896	0.00602696	0.0240672	1.27871	0.0033371	0.0168181	1.09846	0.333294	0.609228	1.27033	0.0136334	0.0603477	1.13559	0.190825	0.439768	CAL0134637		CAGL-IPF2199|CAGL-CDS1494.1|CAG61330.1	ORF|Uncharacterized	Ortholog(s) have role in establishment or maintenance of cell polarity, sexual sporulation resulting in formation of a cellular spore, ubiquitin-dependent protein catabolic process	MUB1
CAGL0A02651g	-1.0054	0.941271	0.988874	1.05085	0.496936	0.660121	1.01746	0.812477	0.907991	-1.10226	0.338741	0.61458	1.27029	0.0186692	0.0756571	-1.00305	0.976126	0.994808	CAL0126553		CAGL-IPF1302|CAGL-CDS0377.1|CAG57773.1	ORF|Uncharacterized	Ortholog(s) have role in DNA repair, cellular protein-containing complex assembly and NuA4 histone acetyltransferase complex localization	EAF1
CAGL0A04235g	-1.08806	0.307368	0.663909	1.08919	0.299994	0.47691	1.12175	0.16294	0.342805	-1.27286	0.0182807	0.0961905	1.27022	0.0191567	0.0772873	-1.01104	0.914499	0.978442	CAL0126871		CAGL-IPF1155|CAGL-CDS1027.1|CAG57844.1	ORF|Uncharacterized	Ortholog(s) have histone acetyltransferase activity and role in chromatin silencing at telomere, covalent chromatin modification, histone acetylation, silent mating-type cassette heterochromatin assembly	SAS3
CAGL0D03476r	#N/A	#N/A	#N/A	#N/A	#N/A	#N/A	#N/A	#N/A	#N/A	-1.14792	0.955897	0.986228	2.89216	0.623918	0.784308	-1.01105	0.996676	0.998363	CAL0128085	tN(GUU)2	tN(GTT)2	tRNA|Uncharacterized	tRNA-Asn, predicted by tRNAscan-SE; GUU anticodon
CAGL0L03476g	-1.07435	0.456688	0.76865	1.15298	0.138342	0.273755	1.13911	0.174732	0.357038	-1.11851	0.28134	0.557338	1.27008	0.0213014	0.0834043	1.03146	0.765935	0.917781	CAL0135252		CAGL-IPF2714|CAGL-CDS0817.1|CAG61894.1	ORF|Uncharacterized	Ortholog(s) have potassium channel activity, voltage-gated potassium channel activity, role in cellular potassium ion homeostasis and plasma membrane localization	TOK1
CAGL0M02343g	1.15643	0.309008	0.66457	1.21843	0.159183	0.305296	-1.02046	0.885105	0.946208	-1.03242	0.8903	0.963037	1.27006	0.298661	0.502328	1.5387	0.0619997	0.209087	CAL0136227		CAGL-IPF6619|CAGL-CDS3830.1|CAG62424.1	ORF|Verified	Ortholog(s) have Atg8 ligase activity, cargo receptor ligand activity, enzyme activator activity	ATG5
CAGL0K07854g	-1.21876	0.122192	0.433078	1.00574	0.963925	0.985342	1.23387	0.0947587	0.23337	-1.1148	0.350205	0.626376	1.27005	0.0392452	0.130337	1.17126	0.174622	0.418377	CAL0134201		CAGL-IPF3146|CAGL-CDS4913.1|CAG61525.1	ORF|Uncharacterized	Ortholog(s) have role in mRNA splicing, via spliceosome and U4/U6 x U5 tri-snRNP complex, U5 snRNP localization	DIB1
CAGL0F01639g	-1.06064	0.55392	0.823835	-1.02662	0.791087	0.879958	1.14535	0.170331	0.352507	-1.0434	0.68919	0.865493	1.26997	0.0242702	0.0912059	1.03706	0.732184	0.90206	CAL0130896		CAGL-IPF5761|CAGL-CDS3883.1|CAG58967.1	ORF|Uncharacterized	Ortholog(s) have endoplasmic reticulum, nuclear envelope localization	PER33
CAGL0J04686g	1.04449	0.695823	0.895526	1.48021	0.000376277	0.00229078	1.29191	0.0200942	0.0725709	1.13619	0.291265	0.566677	1.26976	0.0481798	0.149858	1.07995	0.526211	0.784475	CAL0133050	ATG17	CAGL-IPF7040|CAGL-CDS2708.1|CAG60859.1	ORF|Uncharacterized	Protein with a predicted role in non-selective autophagy	ATG17
CAGL0G04697g	-1.10139	0.425863	0.751747	-1.14653	0.258409	0.429842	-1.06104	0.623715	0.783638	-1.06187	0.611328	0.81651	1.26939	0.0431456	0.138738	-1.02121	0.85919	0.960053	CAL0129640		CAGL-IPF5651|CAGL-CDS0515.1|CAG59491.1	ORF|Uncharacterized	Ortholog(s) have role in protein targeting to vacuole, vacuolar acidification, vacuole inheritance and CORVET complex, endosome localization	VPS3
CAGL0M13695g	1.015	0.899046	0.976594	1.05982	0.619609	0.754608	1.44113	0.0017518	0.00991693	1.01357	0.915727	0.974349	1.2692	0.0610349	0.177505	1.06957	0.597993	0.829188	CAL0137025		CAGL-IPF6062|CAGL-CDS3458.1|CAG62919.1	ORF|Uncharacterized	Ortholog(s) have motor activity, role in nuclear migration along microtubule and cytoplasmic dynein complex, cytoplasmic microtubule localization	DYN3
CAGL0H02695g	1.45471	0.000153319	0.00531149	1.84072	7.0589e-10	2.26118e-08	-1.28772	0.0106492	0.0438395	-1.40503	0.00410436	0.0329689	1.26905	0.0442433	0.140906	-1.10439	0.402095	0.681793	CAL0129886		CAGL-IPF8752|CAGL-CDS1774.1|CAG59845.1	ORF|Uncharacterized	Ortholog(s) have glycogenin glucosyltransferase activity and role in glycogen biosynthetic process	GLG1
CAGL0K12936g	-1.07094	0.40875	0.737356	1.11248	0.197288	0.35466	1.28108	0.00269133	0.014111	-1.17027	0.153308	0.388338	1.26905	0.0303196	0.108093	-1.08833	0.442448	0.717648	CAL0134335		CAGL-IPF4606|CAGL-CDS1671.1|CAG61742.1	ORF|Uncharacterized	Ortholog(s) have DNA translocase activity and SWI/SNF complex, cytosol, nucleus localization	SWP82
CAGL0M13805g	-1.20554	0.00710303	0.0787086	1.02145	0.759645	0.858064	1.1661	0.0266932	0.0905122	1.12066	0.335325	0.6113	1.26888	0.044005	0.140645	1.00155	0.989556	0.997007	CAL0137403	MP65	CAGL-IPF6053|CAGL-CDS2978.1|CAG62924.1|SCW4	ORF|Verified	65 kDa mannoprotein	SCW10
CAGL0K05709g	-1.14817	0.157961	0.487797	-1.00546	0.955573	0.980986	1.22728	0.0359733	0.113221	-1.12871	0.238231	0.507027	1.26876	0.0203463	0.0809141	-1.14282	0.193728	0.443699	CAL0134959		CAGL-IPF3946|CAGL-CDS0320.1|CAG61435.1	ORF|Uncharacterized	Ortholog(s) have role in budding cell bud growth, morphogenesis checkpoint, protein autophosphorylation, regulation of protein localization to cell division site, septin ring assembly and cellular bud neck localization	GIN4
CAGL0F03619g	-1.12219	0.265395	0.6275	-1.01825	0.860614	0.928035	1.17075	0.124613	0.282713	1.01343	0.90163	0.967289	1.26865	0.0272499	0.100004	1.15538	0.181316	0.426272	CAL0131418		CAGL-IPF1752|CAGL-CDS1031.1|CAG59051.1	ORF|Uncharacterized	Ortholog(s) have role in establishment of mitotic spindle orientation and dynactin complex, spindle pole body localization	NIP100
CAGL0J06908g	1.22513	0.0542413	0.27994	1.47156	0.000245786	0.00159089	-1.11514	0.301213	0.509726	1.04067	0.681862	0.860203	1.26844	0.0143847	0.062734	1.12201	0.237222	0.502357	CAL0133642		CAGL-IPF2345|CAGL-CDS1482.1|CAG60957.1	ORF|Uncharacterized	Ortholog(s) have ATPase activity, DNA/RNA helicase activity, single-stranded RNA binding activity, role in positive regulation of formation of translation preinitiation complex, translational initiation and cytoplasm localization	DBP1
CAGL0I10362g	1.04936	0.580737	0.839673	1.0628	0.484612	0.649768	-1.08948	0.32534	0.537557	1.15457	0.179961	0.424212	1.26818	0.0266206	0.0983043	1.07419	0.504773	0.766456	CAL0132086	PWP4	Cagl0I.mRNA.at.529.m|CAG60635.2	ORF|Uncharacterized	Cell wall adhesin; predicted GPI anchor; contains tandem repeats; belongs to adhesin cluster II		FLO5
CAGL0H09438g	-1.14647	0.185513	0.531304	1.29497	0.0116626	0.0414732	1.49239	9.03502e-05	0.000789009	-1.44832	0.000568544	0.0070571	1.26794	0.0268667	0.099007	-1.21484	0.0704356	0.228701	CAL0130277		CAGL-IPF73|CAGL-CDS3373.1|CAG60142.1	ORF|Uncharacterized	Ortholog(s) have ATPase activator activity, cytoskeletal anchor activity, microtubule binding, microtubule lateral binding, microtubule plus-end binding activity	BIM1
CAGL0M03311g	-1.04719	0.621065	0.860669	1.01531	0.870445	0.9333	-1.16495	0.101311	0.245078	-1.27267	0.0312074	0.138247	1.2679	0.0338624	0.117013	-1.19122	0.118062	0.324809	CAL0136411		CAGL-IPF6826|CAGL-CDS3310.1|CAG62467.1	ORF|Uncharacterized	Ortholog of S. cerevisiae : GTT3, C. albicans SC5314 : C6_01560W_A, C. dubliniensis CD36 : Cd36_61660, C. parapsilosis CDC317 : CPAR2_602500 and C. auris B8441 : B9J08_005390	GTT3
CAGL0I07491g	-1.40241	0.000975373	0.0205834	-1.46464	0.00019779	0.001322	1.07882	0.459177	0.657891	1.05157	0.725086	0.886179	1.26755	0.0972845	0.242813	-1.14854	0.332849	0.612561	CAL0132620		CAGL-IPF4268|CAGL-CDS3591.1|CAG60511.1	ORF|Uncharacterized	Ortholog(s) have role in cellular zinc ion homeostasis	IZH4
CAGL0G09845g	-1.19105	0.151232	0.477542	-1.22656	0.0924724	0.204877	1.15955	0.220523	0.418516	1.10538	0.350804	0.626538	1.26741	0.0271927	0.0999316	1.20309	0.0856036	0.261826	CAL0129989		CAGL-IPF1528|CAGL-CDS2074.1|CAG59715.1	ORF|Verified	Ortholog(s) have role in snoRNA splicing, spliceosomal conformational changes to generate catalytic conformation and U4/U6 x U5 tri-snRNP complex localization	PRP4
CAGL0D02376g	-1.08765	0.449737	0.764991	-1.03967	0.725494	0.83345	1.20419	0.0926987	0.229357	1.11269	0.373789	0.643734	1.26726	0.0483717	0.150175	1.03231	0.791449	0.929398	CAL0128287		CAGL-IPF4854|CAGL-CDS1108.1|CAG58429.1	ORF|Uncharacterized	Ortholog(s) have DNA replication origin binding, chromatin binding activity and role in DNA replication initiation, cis assembly of pre-catalytic spliceosome	CLF1
CAGL0F04785g	1.13653	0.0657139	0.312725	1.40834	8.23053e-07	1.09337e-05	1.02473	0.72509	0.855114	-1.10781	0.3503	0.626376	1.26687	0.0308849	0.109568	1.28218	0.0233621	0.104628	CAL0131044		CAGL-IPF1659|CAGL-CDS1325.1|CAG59103.1	ORF|Uncharacterized	Ortholog(s) have role in cellular bud neck septin ring organization, establishment or maintenance of actin cytoskeleton polarity and cytoplasm localization	VHS2
CAGL0J07194g	1.16319	0.254561	0.615564	-1.0028	0.983128	0.994229	-1.05118	0.70524	0.84023	1.24955	0.114124	0.3255	1.26681	0.093334	0.236845	-1.01461	0.918578	0.979922	CAL0133414	PEX22	CAGL-IPF2364|CAGL-CDS4641.1|CAG60970.1	ORF|Uncharacterized	Protein of unknown function		PEX22
CAGL0G08756g	-1.06493	0.41306	0.741365	1.08272	0.300447	0.477141	-1.03712	0.634809	0.791209	-1.2475	0.0503133	0.195276	1.26673	0.0363044	0.122743	-1.03592	0.754808	0.911486	CAL0129255		CAGL-IPF1608|CAGL-CDS0159.1|CAG59670.1	ORF|Uncharacterized	Ortholog(s) have DNA translocase activity, DNA-dependent ATPase activity, lysine-acetylated histone binding activity	STH1
CAGL0B05049g	-1.1324	0.237221	0.596956	-1.06434	0.553031	0.705485	-1.04328	0.686776	0.828454	-1.08635	0.439207	0.702107	1.26581	0.0276191	0.101011	-1.04086	0.708536	0.892585	CAL0127736		CAGL-IPF649|CAGL-CDS0118.1|CAG58088.1	ORF|Uncharacterized	Ortholog(s) have ubiquitin-protein transferase activity and role in double-strand break repair via nonhomologous end joining, double-strand break repair via synthesis-dependent strand annealing	IRC20
CAGL0M13563g	-1.08127	0.543071	0.816889	-1.00806	0.950105	0.97859	1.58852	0.00029823	0.00222743	-1.25759	0.0888844	0.276986	1.26542	0.0803523	0.216117	1.05335	0.699652	0.886276	CAL0137453		CAGL-IPF6070|CAGL-CDS4990.1|CAG62913.1	ORF|Uncharacterized	Ortholog(s) have role in endoplasmic reticulum to Golgi vesicle-mediated transport, retrograde transport, endosome to Golgi	GOT1
CAGL0L03938g	1.24545	0.0404129	0.237924	1.58726	1.5386e-05	0.000143539	-1.12782	0.260871	0.464924	1.24478	0.049257	0.193289	1.26522	0.0346111	0.118829	-1.19638	0.108154	0.306667	CAL0136036		CAGL-IPF2669|CAGL-CDS1322.1|CAG61915.1	ORF|Uncharacterized	Ortholog of S. cerevisiae : YNL115C, C. albicans SC5314 : C6_00250W_A, C. dubliniensis CD36 : Cd36_60200, C. parapsilosis CDC317 : CPAR2_603320 and C. auris B8441 : B9J08_002166	YNL115C
CAGL0K05643g	1.15676	0.136269	0.456208	1.31466	0.00508648	0.0209146	-1.05149	0.607205	0.772304	-1.11812	0.297861	0.572624	1.26428	0.0286956	0.104161	1.03225	0.767369	0.918404	CAL0134531		CAGL-IPF3953|CAGL-CDS2560.1|CAG61432.1	ORF|Uncharacterized	Ortholog(s) have RNA polymerase II transcription factor binding, transcription corepressor activity	WHI5
CAGL0M04015g	1.01687	0.887118	0.973363	1.05471	0.649973	0.776325	-1.21619	0.0954225	0.234896	1.05994	0.644857	0.83714	1.26428	0.0629426	0.181173	1.26978	0.0591147	0.203219	CAL0136587		CAGL-IPF6767|CAGL-CDS3787.1|CAG62497.1	ORF|Uncharacterized	Ortholog(s) have sequence-specific DNA binding activity, role in allantoin catabolic process, nitrogen catabolite activation of transcription from RNA polymerase II promoter and nucleus localization	DAL82
CAGL0C03894g	1.01704	0.843508	0.955251	1.19251	0.0393195	0.107679	-1.04822	0.581474	0.755559	-1.0022	0.983548	0.994467	1.26384	0.0276048	0.101011	1.03163	0.769823	0.919953	CAL0127478		CAGL-IPF928|CAGL-CDS1366.1|CAG58251.1	ORF|Uncharacterized	Ortholog(s) have alpha-1,3-mannosyltransferase activity, role in protein O-linked glycosylation and Golgi apparatus localization	MNT3
CAGL0I05896g	1.23951	0.0124466	0.111061	1.57681	1.1211e-07	1.83194e-06	-1.0651	0.46265	0.661225	-1.07073	0.487506	0.738121	1.26375	0.0173182	0.0719339	1.08413	0.412116	0.690933	CAL0132074	YAK1	CAGL-IPF1383|CAGL-CDS0857.1|CAG60443.1	ORF|Verified	Putative serine-threonine protein kinase, involved in biofilm formation, required for expression of adhesin genes EPA6 and EPA7	YAK1
CAGL0K00671g	-1.17328	0.10359	0.398141	-1.27009	0.0148565	0.0502162	1.22892	0.0356379	0.1124	1.14122	0.316672	0.592301	1.26341	0.0763103	0.208771	1.09829	0.477433	0.745558	CAL0134445		CAGL-IPF40105|CAG61214.1	ORF|Uncharacterized	Ortholog(s) have small ribosomal subunit rRNA binding activity, role in maturation of SSU-rRNA from tricistronic rRNA transcript (SSU-rRNA, 5.8S rRNA, LSU-rRNA), ribosomal small subunit assembly and small-subunit processome localization	RPS14B
CAGL0F06963g	1.07308	0.480608	0.782936	1.22904	0.0381195	0.105268	1.18735	0.0837455	0.213349	-1.18944	0.185056	0.430693	1.26322	0.0738814	0.203844	-1.04745	0.723459	0.899806	CAL0131332		CAGL-IPF497|CAGL-CDS4332.1|CAG59195.1	ORF|Uncharacterized	Ortholog(s) have microtubule binding, microtubule plus-end binding activity	DUO1
CAGL0B03201g	1.11392	0.358834	0.702519	1.22452	0.0845364	0.191221	-1.59148	7.74709e-05	0.000691269	-1.25837	0.029874	0.134244	1.26318	0.0267775	0.0987466	-1.09548	0.389793	0.671079	CAL0127804		CAGL-IPF796|CAGL-CDS3432.1|CAG58010.1	ORF|Uncharacterized	Ortholog of S. cerevisiae : YKR011C and Saccharomyces cerevisiae S288C : YKR011C	YKR011C
CAGL0B01859g	-1.03987	0.754587	0.921902	-1.00211	0.98648	0.994928	1.1859	0.169444	0.351316	-1.0272	0.84449	0.945229	1.26259	0.0878488	0.227859	1.19126	0.201195	0.453905	CAL0127782		CAGL-IPF5236|CAGL-CDS1389.1|CAG57950.1	ORF|Uncharacterized	Ortholog(s) have ubiquitin protein ligase activity, role in anaphase-promoting complex-dependent catabolic process, protein ubiquitination and anaphase-promoting complex, nuclear periphery localization	APC4
CAGL0D04224r	#N/A	#N/A	#N/A	#N/A	#N/A	#N/A	#N/A	#N/A	#N/A	#N/A	#N/A	#N/A	#N/A	#N/A	#N/A	#N/A	#N/A	#N/A	CAL0128219	tV(AAC)2		tRNA|Uncharacterized	tRNA-Val, predicted by tRNAscan-SE; AAC anticodon
CAGL0J06820g	1.15296	0.138259	0.458596	1.30564	0.00536602	0.0219377	-1.01398	0.884782	0.946053	-1.06259	0.551079	0.780875	1.26257	0.0219156	0.084701	-1.01742	0.865471	0.96285	CAL0133378		CAGL-IPF2339|CAGL-CDS2524.1|CAG60953.1	ORF|Uncharacterized	Ortholog(s) have endoribonuclease activity, role in RNA catabolic process, apoptotic process, cell morphogenesis and cytosol, extracellular region, fungal-type vacuole, vacuole localization	RNY1
CAGL0K02343g	-1.02204	0.81711	0.943598	1.19175	0.0623291	0.153423	1.0058	0.950997	0.978968	-1.13393	0.229622	0.494035	1.26256	0.0257305	0.0954807	1.03915	0.713773	0.894587	CAL0133951		CAGL-IPF2267|CAGL-CDS0270.1|CAG61288.1	ORF|Uncharacterized	Ortholog(s) have role in negative regulation of transcription by RNA polymerase II, positive regulation of transcription by RNA polymerase II, regulation of fungal-type cell wall organization and nucleolus localization	SDD4
CAGL0E05412g	-1.0306	0.713663	0.904353	1.01081	0.895701	0.950489	-1.14354	0.101951	0.245765	1.07209	0.502054	0.748332	1.26235	0.0246332	0.0922445	1.02562	0.80738	0.933684	CAL0128844		CAGL-IPF5036|CAGL-CDS0174.1|CAG58843.1	ORF|Uncharacterized	Ortholog(s) have UDP-glucose:glycoprotein glucosyltransferase activity and role in fungal-type cell wall beta-glucan biosynthetic process	KRE5
CAGL0L12166g	-1.02062	0.858541	0.962426	1.02023	0.860312	0.928035	1.00577	0.959579	0.981718	1.01529	0.921031	0.976263	1.26228	0.126741	0.289212	1.95612	1.08118e-05	0.000172892	CAL0135506		CAGL-IPF8323|CAGL-CDS2631.1|CAG62271.1	ORF|Uncharacterized	Ortholog(s) have nucleosome binding activity, role in chromatin remodeling, histone exchange and Swr1 complex, cytoplasm, nuclear periphery localization	ARP6
CAGL0D04334r	#N/A	#N/A	#N/A	#N/A	#N/A	#N/A	#N/A	#N/A	#N/A	2.81396	0.63009	0.828132	-1.15296	0.954234	0.979716	-1.05316	0.984312	0.995541	CAL0128429	tE(CUC)1	tE(CTC)1	tRNA|Uncharacterized	tRNA-Glu, predicted by tRNAscan-SE; CUC anticodon
CAGL0G09559g	-1.05532	0.441841	0.760814	-1.03897	0.584209	0.727539	1.08076	0.265603	0.471152	-1.11828	0.304852	0.581216	1.26215	0.0324857	0.113583	-1.02753	0.803301	0.931325	CAL0137771		CAGL-IPF1548|CAGL-CDS0234.1|CAG59702.1	ORF|Uncharacterized	Ortholog(s) have role in establishment of cell polarity	MSB1
CAGL0D00924g	-1.09042	0.31403	0.667494	1.04484	0.609481	0.747399	-1.03256	0.708953	0.843253	-1.10749	0.336238	0.611596	1.26193	0.0283486	0.103183	-1.07891	0.47463	0.743136	CAL0128209		CAGL-IPF2619|CAGL-CDS0036.1|CAG58365.1	ORF|Uncharacterized	Ortholog(s) have role in Golgi vesicle docking, SNARE complex assembly, endoplasmic reticulum to Golgi vesicle-mediated transport and ER to Golgi transport vesicle membrane, Golgi membrane localization	USO1
CAGL0J03520g	1.00501	0.942657	0.988874	1.33044	3.83825e-05	0.000314076	-1.07142	0.319935	0.5322	-1.40079	0.00505021	0.0388618	1.26151	0.0532479	0.16138	-1.13333	0.297789	0.573708	CAL0133008		CAGL-IPF6899|CAGL-CDS3398.1|CAG60806.1	ORF|Uncharacterized	Has domain(s) with predicted peptidyl-prolyl cis-trans isomerase activity and role in protein folding, protein peptidyl-prolyl isomerization	CPR4
CAGL0A00803g	-1.06397	0.377443	0.713296	1.16365	0.0303403	0.0891957	1.09464	0.19599	0.385966	-1.08958	0.407128	0.675292	1.26114	0.0248673	0.0929251	-1.13477	0.22232	0.482419	CAL0126933		CAGL-IPF3351|CAGL-CDS0271.1|CAG57696.1	ORF|Uncharacterized	Protein of unknown function		TFC3
CAGL0M03729g	-1.17272	0.0950558	0.379582	-1.01616	0.866348	0.931202	1.30701	0.00489131	0.0233477	-1.16123	0.163604	0.40148	1.26091	0.0306154	0.108757	1.03773	0.730041	0.901337	CAL0136745		CAGL-IPF6790|CAGL-CDS0666.1|CAG62484.1	ORF|Uncharacterized	Ortholog(s) have enzyme binding, kinase activity, protein serine/threonine kinase activity	CLA4
CAGL0B02948g	-1.04105	0.723333	0.90813	1.16427	0.177391	0.330173	1.06406	0.581286	0.755559	-1.03525	0.785707	0.917813	1.26082	0.0682473	0.19259	-1.25308	0.0785051	0.245473	CAL0127794	BMT4	CAGL-IPF817|CAGL-CDS1527.1|CAG58000.1	ORF|Uncharacterized	Beta mannosyltransferase
CAGL0E00341g	-1.1982	0.231434	0.591454	1.05232	0.727626	0.834459	1.28886	0.078493	0.203471	-1.06158	0.773234	0.911794	1.26072	0.262223	0.463976	-1.30075	0.208787	0.463447	CAL0128822	MTL1a	CAGL-IPF9304|CAG58621.1|MATa1|MTLa1	ORF|Uncharacterized	Mating type protein a1; differentially spliced transcript; expressed in both MATa and MATalpha strains	HMRA1
CAGL0L08866g	-1.10325	0.377307	0.713296	-1.12142	0.301683	0.477925	1.14981	0.206879	0.400454	-1.21119	0.102209	0.303549	1.26069	0.0477018	0.148719	1.00403	0.972658	0.994037	CAL0136054		CAGL-IPF7497|CAGL-CDS1583.1|CAG62131.1	ORF|Uncharacterized	Ortholog(s) have DNA binding, bending, RNA polymerase III type 1 promoter sequence-specific DNA binding, RNA polymerase III type 2 promoter sequence-specific DNA binding activity	TFC8
CAGL0G08151g	-1.13532	0.173354	0.511326	-1.18136	0.0735223	0.172763	1.11302	0.249745	0.45233	1.35885	0.0103555	0.0652164	1.26049	0.0529396	0.160904	2.55529	4.32987e-15	3.29379e-13	CAL0129395	GRX4	CAGL-IPF9157|CAGL-CDS3924.1|CAG59644.1	ORF|Uncharacterized	Putative glutathione-dependent oxidoreductase; induced by excess iron; likely functional homolog of S. cerevisiae GRX4	GRX3
CAGL0L04158g	1.06176	0.513384	0.796495	1.10143	0.291112	0.468363	1.01174	0.898431	0.953656	1.11253	0.331993	0.60849	1.26029	0.0352361	0.120448	-1.02649	0.812359	0.936033	CAL0135232		CAGL-IPF8108|CAGL-CDS0551.1|CAG61925.1	ORF|Uncharacterized	Ortholog(s) have role in intra-S DNA damage checkpoint, positive regulation of macroautophagy, re-entry into mitotic cell cycle after pheromone arrest and Golgi trans cisterna, endoplasmic reticulum localization	FAR11
CAGL0D04598r	-1.21823	0.937413	0.988049	2.82096	0.57614	0.721967	2.46285	0.623928	0.783638	#N/A	#N/A	#N/A	#N/A	#N/A	#N/A	#N/A	#N/A	#N/A	CAL0128439	tL(GAG)1		tRNA|Uncharacterized	tRNA-Leu, predicted by tRNAscan-SE; GAG anticodon
CAGL0K12408g	-1.22911	0.122815	0.433684	-1.19546	0.18088	0.33445	-1.20201	0.167502	0.349093	-1.19722	0.149011	0.381525	1.26019	0.0632303	0.181706	-1.00949	0.939721	0.983923	CAL0133825		CAGL-IPF4642|CAGL-CDS0433.1|CAG61718.1	ORF|Uncharacterized	Ortholog(s) have phosphatidylinositol deacylase activity	BST1
CAGL0G03751g	-1.11191	0.18421	0.529184	1.1926	0.0267198	0.0809649	1.3519	0.000145208	0.00119555	-1.17772	0.151962	0.386068	1.26011	0.0427083	0.137748	1.17797	0.151474	0.385197	CAL0137551		CAGL-IPF7131|CAGL-CDS3449.1|CAG59454.1	ORF|Uncharacterized	Ortholog(s) have histone binding activity, role in chromatin silencing at telomere, histone acetylation, nucleosome assembly and histone acetyltransferase complex, nucleus localization	HIF1
CAGL0D04664r	#N/A	#N/A	#N/A	#N/A	#N/A	#N/A	#N/A	#N/A	#N/A	#N/A	#N/A	#N/A	#N/A	#N/A	#N/A	#N/A	#N/A	#N/A	CAL0128013	tC(GCA)1		tRNA|Uncharacterized	tRNA-Cys, predicted by tRNAscan-SE; GCA anticodon
CAGL0J09922g	-1.09518	0.318695	0.67182	1.16694	0.0903359	0.201733	1.04689	0.615165	0.777643	-1.34505	0.0134607	0.0781169	1.25951	0.0544024	0.163207	-1.01926	0.873647	0.964216	CAL0133342		CAGL-IPF9056|CAGL-CDS2596.1|CAG61092.1	ORF|Verified	Ortholog(s) have fungal-type cell wall localization	SUN4
CAGL0A01870g	1.20478	0.0789713	0.349112	1.08047	0.464779	0.632017	-1.01002	0.924903	0.967168	1.86913	2.37747e-06	6.49231e-05	1.25949	0.0820577	0.219314	1.13206	0.350804	0.63235	CAL0126767		CAGL-IPF3000|CAGL-CDS0825.1|CAG57740.1	ORF|Verified	Has domain(s) with predicted integral component of membrane localization		PEP1
CAGL0A04587g	-1.00466	0.967744	0.992011	1.07845	0.509149	0.670749	1.02442	0.832728	0.919769	-1.15322	0.254069	0.525866	1.25928	0.0643097	0.184013	1.27185	0.0543261	0.19158	CAL0126613		CAGL-IPF1128|CAGL-CDS2458.1|CAG57860.1	ORF|Uncharacterized	Ortholog(s) have dol-P-Man:Man(5)GlcNAc(2)-PP-Dol alpha-1,3-mannosyltransferase activity	ALG3
CAGL0D02596g	-1.03805	0.688208	0.893086	1.3235	0.00244786	0.0112898	1.66338	3.51372e-08	6.5446e-07	-1.24418	0.0327545	0.142498	1.25845	0.0243924	0.0914073	1.31707	0.00708048	0.0410267	CAL0128027		CAGL-IPF4868|CAGL-CDS3779.1|CAG58439.1	ORF|Uncharacterized	Ortholog(s) have role in DNA-dependent DNA replication, double-strand break repair via break-induced replication, mitotic DNA replication initiation	PSF3
CAGL0I02112g	1.05369	0.625583	0.863652	1.19709	0.0925271	0.204877	1.13265	0.243821	0.446028	1.01849	0.866424	0.954823	1.25728	0.0353555	0.120487	1.08603	0.449224	0.723608	CAL0132072		CAGL-IPF2120|CAGL-CDS2125.1|CAG60280.1	ORF|Uncharacterized	Ortholog of S. cerevisiae : TDA11, C. albicans SC5314 : C4_01960C_A, C. dubliniensis CD36 : Cd36_41850, C. parapsilosis CDC317 : CPAR2_400530 and C. auris B8441 : B9J08_002204	TDA11
CAGL0I07381g	1.06786	0.487417	0.78346	1.33222	0.00231875	0.0107602	1.27911	0.00888558	0.0382252	-1.02764	0.81538	0.932216	1.25665	0.0501731	0.154524	1.10297	0.401675	0.681793	CAL0130113		CAGL-IPF1497|CAGL-CDS3240.1|CAG60507.1	ORF|Uncharacterized	Has domain(s) with predicted role in retrograde vesicle-mediated transport, Golgi to endoplasmic reticulum and integral component of membrane localization	YOL107W
CAGL0M00770g	-1.14554	0.17047	0.508189	-1.05349	0.598822	0.739951	1.01259	0.899402	0.953656	1.02653	0.803913	0.926989	1.25641	0.0304185	0.108149	-1.04566	0.672264	0.870673	CAL0137161	SIR3	CAGL-IPF5444|CAGL-CDS0339.1|CAG62355.1	ORF|Verified	Protein involved in subtelomeric silencing; mutants display increased colonization of the mouse kidney relative to the wild-type strain	SIR3
CAGL0D03762g	-1.03237	0.82779	0.949802	-1.11782	0.443415	0.614004	1.08443	0.573513	0.749902	1.31039	0.0941786	0.288406	1.25617	0.157856	0.337088	1.08603	0.612273	0.835298	CAL0128509		CAGL-IPF4726|CAGL-CDS3493.1|CAG58490.1	ORF|Uncharacterized	Ortholog(s) have role in Cdc42 protein signal transduction, establishment of cell polarity, heterochromatin organization involved in chromatin silencing, regulation of exit from mitosis, septin ring organization	GIC1
CAGL0C01837g	-1.09743	0.385297	0.720382	1.03343	0.757403	0.855894	-1.02167	0.840125	0.924658	1.05529	0.656726	0.844379	1.25609	0.0593753	0.173848	-1.15443	0.237645	0.502765	CAL0127588	RER1	CAGL-IPF1106|CAGL-CDS3470.1|CAG58161.2	ORF|Uncharacterized	Has domain(s) with predicted integral component of membrane localization		RER1
CAGL0J00803g	1.23154	0.00600561	0.070235	1.43909	1.5218e-06	1.88089e-05	-1.31859	0.000262546	0.00200946	1.01845	0.882233	0.960064	1.25582	0.0648227	0.185183	-1.02423	0.846294	0.953544	CAL0129791		CAGL-IPF9003|CAGL-CDS0182.1|CAG60694.1	ORF|Uncharacterized	Ortholog(s) have structural constituent of cytoskeleton activity, role in fungal-type cell wall organization, negative regulation of microtubule depolymerization and microtubule localization	MHP1
CAGL0G08426g	1.08886	0.390659	0.723877	1.09731	0.347742	0.52461	1.07878	0.442602	0.64415	-1.00196	0.987594	0.99543	1.25469	0.0712872	0.198642	-1.03127	0.80713	0.933684	CAL0130263		CAGL-IPF1632|CAGL-CDS2120.1|CAG59657.1	ORF|Uncharacterized	Ortholog(s) have role in re-entry into mitotic cell cycle after pheromone arrest and endoplasmic reticulum localization	FAR10
CAGL0D04906r	1.17099	0.950006	0.988874	4.00858	0.45546	0.624032	-1.01008	0.996361	0.997672	-1.18279	0.946244	0.984963	-1.34947	0.903833	0.952115	5.93027	0.395976	0.676041	CAL0128123	tN(GUU)3	tN(GTT)3	tRNA|Uncharacterized	tRNA-Asn, predicted by tRNAscan-SE; GUU anticodon
CAGL0B02497g	-1.04254	0.548567	0.820386	1.16405	0.0285654	0.085296	1.02574	0.714062	0.847622	-1.24655	0.0662891	0.231317	1.25408	0.0591606	0.173379	1.12937	0.310678	0.589697	CAL0127144		CAGL-IPF847|CAGL-CDS2437.1|CAG57979.1	ORF|Uncharacterized	Ortholog(s) have structural constituent of cytoskeleton activity, role in microtubule polymerization, nuclear division, nuclear migration by microtubule mediated pushing forces and cytoplasmic microtubule, tubulin complex localization	TUB3
CAGL0K07502g	1.05835	0.843533	0.955251	1.19783	0.516015	0.677047	-1.01111	0.968188	0.985956	1.7578	0.129854	0.35131	1.25407	0.550276	0.729229	1.41754	0.366268	0.64732	CAL0134283		CAGL-IPF10197|CAG61510.1	ORF|Uncharacterized	Protein of unknown function
CAGL0M00616g	1.09356	0.347823	0.69499	1.24051	0.0231898	0.0723255	-1.0226	0.813865	0.90852	1.31235	0.0449335	0.18068	1.25338	0.0956742	0.240016	-1.00538	0.968516	0.992979	CAL0137293		CAGL-IPF5431|CAGL-CDS0881.1|CAG62348.1	ORF|Uncharacterized	Has domain(s) with predicted peptidase activity and role in proteolysis	VPS70
CAGL0J10120g	-1.13925	0.143761	0.465258	-1.01338	0.881231	0.940828	-1.19773	0.0425	0.128681	-1.38695	0.00339593	0.029356	1.25262	0.0434012	0.139308	-1.00919	0.93469	0.983446	CAL0133596		CAGL-IPF9072|CAGL-CDS0785.1|CAG61101.1	ORF|Uncharacterized	Ortholog(s) have DNA replication origin binding, RNA polymerase II transcription factor binding, chromatin binding, sequence-specific DNA binding, transcription coactivator activity, transcription coregulator activity	FKH2
CAGL0G06622g	1.08901	0.419036	0.745713	1.35001	0.0043064	0.0182645	-1.05901	0.585694	0.758569	1.15549	0.298595	0.573392	1.25239	0.105423	0.257158	-1.27713	0.0793403	0.246678	CAL0137541		CAGL-IPF3417|CAGL-CDS0987.1|CAG59575.1	ORF|Uncharacterized	Protein of unknown function		AVT4
CAGL0D05038r	#N/A	#N/A	#N/A	#N/A	#N/A	#N/A	#N/A	#N/A	#N/A	-1.13354	0.95977	0.986865	2.17764	0.720155	0.84682	-1.19759	0.945533	0.985513	CAL0127973	tR(UCU)2	tR(TCT)2	tRNA|Uncharacterized	tRNA-Arg, predicted by tRNAscan-SE; UCU anticodon
CAGL0J10296g	-1.0509	0.581167	0.839673	1.32366	0.00175972	0.00860827	1.22138	0.0255991	0.0873026	1.13875	0.186932	0.43411	1.25234	0.0222029	0.0854883	1.73778	1.97411e-08	5.68224e-07	CAL0132868		CAGL-IPF2817|CAGL-CDS2197.1|CAG61110.1	ORF|Uncharacterized	Ortholog(s) have ATPase activator activity, unfolded protein binding activity, role in protein sumoylation and nuclear periphery localization	APJ1
CAGL0G05159g	-1.07968	0.506524	0.793137	1.02718	0.815244	0.898946	1.215	0.0886742	0.22229	1.23928	0.119431	0.333842	1.25233	0.102329	0.251921	-1.06158	0.665569	0.867603	CAL0130312		CAGL-IPF5681|CAGL-CDS2925.1|CAG59511.1	ORF|Uncharacterized	Ortholog(s) have role in mitochondrial genome maintenance, mitochondrial tRNA 5'-end processing, vacuolar acidification and matrix side of mitochondrial inner membrane localization	RRG1
CAGL0D05093t	1.48828	0.0607678	0.298083	1.50994	0.0471402	0.124191	1.7689	0.0051912	0.0244938	2.57882	9.04951e-05	0.00155447	2.11115	0.00205631	0.0151032	1.62022	0.0499211	0.182075	CAL0137789			repeat_region
CAGL0D05126r	#N/A	#N/A	#N/A	#N/A	#N/A	#N/A	#N/A	#N/A	#N/A	#N/A	#N/A	#N/A	#N/A	#N/A	#N/A	#N/A	#N/A	#N/A	CAL0128275	tK(CUU)1	tK(CTT)1	tRNA|Uncharacterized	tRNA-Lys, predicted by tRNAscan-SE; CUU anticodon
CAGL0M09823g	-1.03048	0.758925	0.923644	-1.15764	0.134306	0.268524	-1.33092	0.0034449	0.0172472	-1.06203	0.553748	0.782359	1.25198	0.0269438	0.0992223	-1.06764	0.51988	0.779381	CAL0137343	VIP1	CAGL-IPF9029|CAGL-CDS0291.1|CAG62751.1	ORF|Uncharacterized	Ortholog(s) have 2 iron, 2 sulfur cluster binding, diphosphoinositol-pentakisphosphate kinase activity and inositol 1,5-bisdiphosphate 2,3,4,6-tetrakisphosphate 1-diphosphatase activity, more	VIP1
CAGL0D04840g	1.0618	0.658502	0.878398	1.16446	0.254225	0.425629	-1.01976	0.883259	0.945612	-1.08014	0.713336	0.877505	1.25174	0.283132	0.484768	1.18272	0.424629	0.701881	CAL0128257		CAGL-IPF4963|CAGL-CDS4477.1|CAG58533.1	ORF|Uncharacterized	Ortholog(s) have role in Group I intron splicing, mitochondrial mRNA processing	MSS18
CAGL0K12430g	-1.21005	0.123913	0.435699	-1.17916	0.182562	0.336507	-1.0408	0.745963	0.867663	-1.0534	0.730341	0.889108	1.25023	0.138625	0.308991	-1.18826	0.253947	0.522697	CAL0134079	STE2	CAGL-IPF4641|CAGL-CDS2655.1|CAG61719.1	ORF|Uncharacterized	Ortholog(s) have mating-type P-factor pheromone receptor activity, mating-type alpha-factor pheromone receptor activity, pheromone binding activity	STE2
CAGL0C04477g	1.00093	0.992441	0.997328	1.40934	0.000435272	0.00258207	1.32663	0.00374945	0.0184596	1.02185	0.849712	0.947981	1.24931	0.0509745	0.156245	1.22538	0.0749088	0.238234	CAL0127500	MED2	CAGL-IPF887|CAGL-CDS3007.1|CAG58276.1	ORF|Uncharacterized	Protein of unknown function		MED2
CAGL0J02640g	-1.10975	0.282032	0.642	1.10474	0.302607	0.479046	1.20982	0.0485528	0.142267	-1.21536	0.0510293	0.197049	1.24915	0.0259287	0.0961493	-1.01743	0.86282	0.962339	CAL0132904		CAGL-IPF6533|CAGL-CDS1790.1|CAG60768.1	ORF|Uncharacterized	Ortholog(s) have DNA binding, DNA translocase activity, role in double-strand break repair via nonhomologous end joining, nucleosome disassembly, transcription elongation from RNA polymerase II promoter and RSC-type complex localization	RSC8
CAGL0M04653g	-1.06227	0.514591	0.797563	1.08381	0.383561	0.559943	-1.08192	0.393728	0.602525	1.03742	0.718959	0.881929	1.24908	0.0292354	0.105545	-1.07596	0.474314	0.743077	CAL0136565		CAGL-IPF9371|CAG62526.1	ORF|Uncharacterized	Ortholog(s) have phosphatidylinositol binding, protein-macromolecule adaptor activity	PEP3
CAGL0A01193g	1.01702	0.87935	0.96989	1.22117	0.0713259	0.168419	1.4722	0.000470372	0.00327111	1.01314	0.909884	0.971164	1.24859	0.0539985	0.162637	1.0127	0.912921	0.977814	CAL0126533		CAGL-IPF15742|CAR57993.1	ORF|Uncharacterized	Ortholog(s) have ubiquitin-protein transferase inhibitor activity, role in negative regulation of ubiquitin protein ligase activity and cytoplasm, nucleus localization	ACM1
CAGL0G06182g	1.09777	0.458784	0.769746	-1.26468	0.062153	0.153149	-1.19588	0.154196	0.330531	1.32959	0.0184414	0.096654	1.24843	0.0664553	0.188834	1.37686	0.00838472	0.0473475	CAL0130233		CAGL-IPF3447|CAGL-CDS1151.1|CAG59558.1	ORF|Uncharacterized	Ortholog of S. cerevisiae : YHR131C, C. albicans SC5314 : C5_03510C_A, C. dubliniensis CD36 : Cd36_53260, C. parapsilosis CDC317 : CPAR2_101770 and C. auris B8441 : B9J08_004698	YHR131C
CAGL0J07216g	-1.07612	0.542377	0.8164	1.01979	0.869855	0.933088	1.15136	0.236835	0.437151	1.1596	0.216608	0.475645	1.24833	0.0639301	0.183026	-1.03267	0.789621	0.929398	CAL0133060		CAGL-IPF2365|CAGL-CDS2828.1|CAG60971.1	ORF|Uncharacterized	Ortholog(s) have double-stranded DNA binding activity	RAD17
CAGL0M12793g	1.16578	0.193767	0.544407	1.1779	0.163826	0.311512	-1.18851	0.142321	0.311481	1.3023	0.0495572	0.194038	1.24829	0.0991441	0.246115	1.28708	0.0613622	0.207726	CAL0136609		CAGL-IPF8488|CAGL-CDS3618.1|CAG62879.1	ORF|Uncharacterized	Protein of unknown function
CAGL0D06622g	-1.15669	0.0903938	0.373672	1.07213	0.417227	0.591581	1.17189	0.0645459	0.177052	-1.29947	0.0176228	0.0936542	1.24819	0.0444713	0.141056	1.0032	0.976895	0.994928	CAL0128431		CAGL-IPF8216|CAGL-CDS0258.1|CAG58604.1	ORF|Uncharacterized	Ortholog(s) have MAP-kinase scaffold activity	SPA2
CAGL0K11000g	-1.09428	0.400849	0.731275	1.00046	0.99654	0.998039	1.25225	0.0343989	0.109215	1.06569	0.551379	0.780875	1.24777	0.0380192	0.127169	1.13043	0.251933	0.521207	CAL0134479		CAGL-IPF3263|CAGL-CDS1805.1|CAG61657.1	ORF|Uncharacterized	Ortholog(s) have RNA binding activity, role in mRNA splicing, via spliceosome and U1 snRNP, U2-type prespliceosome localization	PRP42
CAGL0D05390r	#N/A	#N/A	#N/A	#N/A	#N/A	#N/A	#N/A	#N/A	#N/A	#N/A	#N/A	#N/A	#N/A	#N/A	#N/A	#N/A	#N/A	#N/A	CAL0128125	tG(GCC)3		tRNA|Uncharacterized	tRNA-Gly, predicted by tRNAscan-SE; GCC anticodon
CAGL0E04554g	1.26178	0.0594585	0.294912	1.03446	0.783507	0.873899	1.70456	1.4705e-05	0.000162518	-1.45364	0.0802833	0.260057	1.2477	0.299855	0.5037	3.50094	4.20897e-09	1.39621e-07	CAL0128620		CAGL-IPF2520|CAGL-CDS4081.1|CAG58805.1	ORF|Uncharacterized	Putative protein; gene is upregulated in azole-resistant strain
CAGL0H06501g	-1.14777	0.191964	0.54134	1.00552	0.958338	0.982942	1.02091	0.844177	0.927011	-1.18944	0.115672	0.327634	1.24703	0.0450677	0.142425	-1.17271	0.148987	0.380871	CAL0130114		CAGL-IPF301|CAGL-CDS0649.1|CAG60011.1	ORF|Uncharacterized	Ortholog(s) have molecular adaptor activity, protein-macromolecule adaptor activity and role in phosphatidylinositol biosynthetic process, positive regulation of lipid kinase activity, protein localization to vacuolar membrane	VAC14
CAGL0J11660g	-1.15739	0.0672239	0.317185	1.00207	0.979329	0.992465	1.02381	0.767481	0.878266	-1.15785	0.184329	0.429751	1.24691	0.045416	0.143031	1.17131	0.152116	0.385355	CAL0133626		CAGL-IPF2924|CAGL-CDS0956.1|CAG61171.1	ORF|Uncharacterized	Ortholog(s) have DNA binding, DNA topoisomerase type I (single strand cut, ATP-independent) activity, role in DNA topological change, chromatin organization and cytosol, nucleus localization		TOP1
CAGL0H01023g	-1.12115	0.297406	0.655019	-1.01861	0.865851	0.931044	1.42921	0.00101667	0.00628838	-1.17474	0.209786	0.465798	1.24691	0.0852773	0.224358	1.01899	0.883637	0.96768	CAL0131802		CAGL-IPF5783|CAGL-CDS3208.1|CAG59775.1	ORF|Uncharacterized	Ortholog(s) have RNA-DNA hybrid ribonuclease activity, role in RNA catabolic process and ribonuclease H2 complex localization	RNH202
CAGL0A04301g	1.23837	0.0314736	0.204886	1.31013	0.00653015	0.025596	-1.11847	0.259703	0.463362	-1.06546	0.519887	0.759898	1.2466	0.0252003	0.093906	-1.00357	0.971144	0.994037	CAL0126555		CAGL-IPF1147|CAGL-CDS2370.1|CAG57847.1	ORF|Uncharacterized	Ortholog(s) have MAP kinase serine/threonine phosphatase activity, protein serine/threonine phosphatase activity	PTC3
CAGL0M00968g	1.05892	0.658285	0.878398	1.08755	0.514041	0.675455	1.15426	0.262858	0.467841	1.11621	0.399431	0.668859	1.24648	0.0909552	0.233396	1.00587	0.96436	0.992442	CAL0137259		CAGL-IPF5462|CAGL-CDS2474.1|CAG62364.1	ORF|Uncharacterized	Ortholog(s) have role in cytoplasm to vacuole transport by the Cvt pathway, late nucleophagy, positive regulation of macroautophagy, protein localization to phagophore assembly site	ATG23
CAGL0E00627g	-1.03949	0.747564	0.919269	1.14693	0.252876	0.424153	-1.00619	0.958933	0.981598	1.02936	0.815871	0.932216	1.24637	0.076035	0.208275	1.01038	0.933916	0.98325	CAL0129076	SRB8	CAGL-IPF5578|CAGL-CDS0156.1|CAG58634.1	ORF|Uncharacterized	DNA-directed RNA polymerase II	SRB8
CAGL0E02431g	-1.08241	0.481655	0.783444	-1.11285	0.340976	0.517982	1.14927	0.214213	0.41036	1.11272	0.316256	0.591938	1.24622	0.0388022	0.129219	-1.08684	0.435415	0.712315	CAL0128868		CAGL-IPF7961|CAGL-CDS1037.1|CAG58714.1	ORF|Uncharacterized	Ortholog(s) have DNA topoisomerase type I (single strand cut, ATP-independent) activity	TOP1
CAGL0I10098g	1.15102	0.157093	0.487797	1.30889	0.00667939	0.0260286	1.01821	0.855695	0.933157	1.29006	0.0611191	0.219021	1.24561	0.106346	0.25811	1.35155	0.02692	0.115233	CAL0132652	PWP7	CAGL-IPF9938|CAGL-CDS0080.1|CAG60621.1	ORF|Verified	Cell wall protein that mediates adhesion to endothelial cells; predicted GPI anchor and signal peptide; contains multiple tandem repeats; expressed in stationary growth phase; belongs to adhesin cluster II		FLO5
CAGL0I06204g	1.01725	0.805286	0.939042	1.01241	0.85883	0.927131	-1.25065	0.00125606	0.00749273	1.01665	0.884453	0.96048	1.24492	0.0537767	0.162152	-1.19801	0.111855	0.314149	CAL0130077	PIR1	CAGL-IPF1408|CAGL-CDS3158.1|CAG60457.1	ORF|Verified	Pir protein family member, putative cell wall component	PIR5
CAGL0F02475g	-1.14236	0.395514	0.72675	-1.26112	0.136335	0.27089	-1.02678	0.864214	0.935895	-1.09796	0.575852	0.793669	1.24448	0.188753	0.381301	1.35511	0.0687814	0.225391	CAL0129731		CAGL-IPF5710|CAGL-CDS2886.1|CAG59001.1	ORF|Uncharacterized	Ortholog(s) have RNA binding activity, role in mRNA splicing, via spliceosome and U2-type prespliceosome localization	PRP21
CAGL0B04719g	1.02077	0.861695	0.963655	1.2298	0.0774407	0.179672	1.63078	2.75342e-05	0.000282067	1.17931	0.200483	0.452726	1.2443	0.0896165	0.231206	1.07118	0.594521	0.82745	CAL0127666		CAGL-IPF670|CAGL-CDS4225.1|CAG58075.2	ORF|Uncharacterized	Protein of unknown function		YCL002C
CAGL0G05511g	1.06871	0.499703	0.789114	1.34733	0.00243142	0.0112336	-1.02479	0.803365	0.901197	-1.18043	0.110614	0.318218	1.24396	0.0356529	0.121311	-1.04777	0.653755	0.861152	CAL0130651		CAGL-IPF3512|CAGL-CDS1176.1|CAG59527.1	ORF|Uncharacterized	Ortholog(s) have role in mRNA destabilization, regulation of cell size	WHI4
CAGL0I10516g	1.30122	0.00833375	0.0865378	1.62614	1.10151e-06	1.41051e-05	-1.24146	0.0302163	0.0996052	1.06712	0.544238	0.775507	1.24331	0.0420389	0.136594	1.13636	0.23283	0.497078	CAL0129608		CAGL-IPF6428|CAGL-CDS0775.1|CAG60642.1	ORF|Uncharacterized	Ortholog(s) have eisosome, membrane raft localization	YGR130C
CAGL0I02420g	1.11555	0.322345	0.675238	1.2573	0.0375223	0.104159	1.09189	0.424258	0.628498	1.22632	0.0910115	0.281765	1.2429	0.0715532	0.199279	1.00924	0.939502	0.983923	CAL0132204		CAGL-IPF8079|CAGL-CDS1386.1|CAG60294.1	ORF|Uncharacterized	Ortholog(s) have Atg12 activating enzyme activity, Atg8 activating enzyme activity	ATG7
CAGL0H01177g	-1.06716	0.359173	0.702519	-1.03341	0.641464	0.770207	-1.5247	2.42496e-09	5.48378e-08	-1.23416	0.0485433	0.191477	1.24271	0.0413289	0.135348	-1.22898	0.0535987	0.190529	CAL0131968		CAGL-IPF5790|CAGL-CDS3625.1|CAG59782.1	ORF|Uncharacterized	Ortholog(s) have diacylglycerol diphosphate phosphatase activity, phosphatidate phosphatase activity, role in phospholipid metabolic process and fungal-type vacuole membrane localization	DPP1
CAGL0M05313g	1.08197	0.49781	0.788525	-1.01859	0.873619	0.935619	-1.06141	0.605883	0.771216	1.04877	0.704336	0.873246	1.24236	0.0831556	0.221181	1.30181	0.0359187	0.143271	CAL0137023		CAGL-IPF7187|CAGL-CDS4042.1|CAG62553.1	ORF|Uncharacterized	Ortholog of S. cerevisiae : YBR197C and Saccharomyces cerevisiae S288C : YBR197C	YBR197C
CAGL0D04444g	-1.09603	0.488129	0.78346	-1.15061	0.286797	0.463521	1.12113	0.383016	0.592774	-1.29086	0.0303144	0.135423	1.24228	0.0650216	0.185603	-1.06551	0.590754	0.824795	CAL0128049		CAGL-IPF4673|CAGL-CDS1644.1|CAG58519.1	ORF|Uncharacterized	Ortholog(s) have role in dsDNA loop formation, meiotic DNA double-strand break formation, mitotic sister chromatid cohesion and negative regulation of chromosome condensation, more	RAD61
CAGL0G00726g	-1.12857	0.0828753	0.357761	1.14221	0.0560548	0.141653	1.18219	0.0161053	0.0613246	-1.33179	0.0109816	0.067727	1.24197	0.0543054	0.163207	-1.01641	0.885102	0.968118	CAL0130644	RFA1	CAGL-IPF3909|CAGL-CDS1363.1|CAG59321.1	ORF|Uncharacterized	DNA replication factor A, 69 KD subunit; protein abundance increased in ace2 mutant cells	RFA1
CAGL0D05830s	#N/A	#N/A	#N/A	#N/A	#N/A	#N/A	#N/A	#N/A	#N/A	#N/A	#N/A	#N/A	#N/A	#N/A	#N/A	#N/A	#N/A	#N/A	CAL0137788	Cen0D		centromere	Centromere, chromosome D
CAGL0B03971g	1.06455	0.521379	0.801555	1.28398	0.0103019	0.0373066	-1.04897	0.623704	0.783638	-1.05409	0.614584	0.818095	1.24189	0.0382926	0.127762	-1.04091	0.70168	0.887154	CAL0127784		CAGL-IPF722|CAGL-CDS1817.1|CAG58043.1	ORF|Uncharacterized	Ortholog of S. cerevisiae : YJR015W and Saccharomyces cerevisiae S288C : YJR015W	YJR015W
CAGL0H06391g	-1.05925	0.519954	0.801541	1.10516	0.26221	0.434327	1.21558	0.0283827	0.0952708	1.0368	0.737566	0.893029	1.24189	0.0444381	0.141056	1.26104	0.0315931	0.12991	CAL0131456		CAGL-IPF313|CAGL-CDS1235.1|CAG60006.1	ORF|Uncharacterized	Ortholog(s) have role in chromatin remodeling, endoplasmic reticulum organization, histone exchange and Swr1 complex localization	SWC3
CAGL0A04565g	-1.02123	0.827707	0.949802	1.27201	0.0125295	0.0440268	1.24503	0.0228958	0.0798206	-1.18829	0.0826838	0.265076	1.24167	0.0293553	0.105763	-1.03235	0.74887	0.909563	CAL0126629	SWI4	CAGL-IPF1129|CAGL-CDS0386.1|CAG57859.1	ORF|Uncharacterized	Has domain(s) with predicted DNA binding, DNA-binding transcription factor activity and role in regulation of transcription, DNA-templated		SWI4
CAGL0K06479g	1.03308	0.642832	0.874208	1.1294	0.0820993	0.188161	-1.07941	0.27478	0.479919	-1.07336	0.506327	0.748851	1.24155	0.0421046	0.136594	-1.0547	0.617478	0.839222	CAL0134453		CAGL-IPF5302|CAGL-CDS0453.1|CAG61466.1	ORF|Uncharacterized	Ortholog(s) have role in cell wall integrity MAPK cascade	PKH3
CAGL0L06710g	-1.33956	0.0423828	0.246616	-1.27221	0.0911399	0.203054	-1.14472	0.339748	0.551949	1.0111	0.942591	0.983018	1.24148	0.157275	0.336206	1.10942	0.499676	0.763162	CAL0135284		CAGL-IPF7650|CAGL-CDS3332.1|CAG62038.1	ORF|Uncharacterized	Ortholog(s) have basic amino acid transmembrane transporter activity and role in basic amino acid transmembrane export from vacuole, induction of conjugation upon nitrogen starvation, negative regulation of cAMP-mediated signaling	RTC2
CAGL0D06490g	1.10022	0.370428	0.710556	1.42315	0.000863297	0.00470223	2.05127	9.82614e-12	2.97408e-10	1.37347	0.0068194	0.048289	1.24057	0.066148	0.188061	1.49643	0.000601347	0.00544043	CAL0127993		CAGL-IPF8228|CAGL-CDS3124.1|CAG58598.1	ORF|Uncharacterized	Ortholog(s) have chitin deacetylase activity and role in ascospore wall assembly	CDA2
CAGL0D05984r	#N/A	#N/A	#N/A	#N/A	#N/A	#N/A	#N/A	#N/A	#N/A	#N/A	#N/A	#N/A	#N/A	#N/A	#N/A	#N/A	#N/A	#N/A	CAL0127947	tG(GCC)4		tRNA|Uncharacterized	tRNA-Gly, predicted by tRNAscan-SE; GCC anticodon
CAGL0G07062g	1.06407	0.563229	0.829276	1.14792	0.196826	0.35434	1.03109	0.774243	0.882223	1.10023	0.403833	0.672004	1.24022	0.0596739	0.174595	-1.00961	0.93363	0.98325	CAL0130091		CAGL-IPF5615|CAGL-CDS1846.1|CAG59595.1	ORF|Uncharacterized	Ortholog of S. cerevisiae : YML020W, C. albicans SC5314 : C3_06290W_A, C. dubliniensis CD36 : Cd36_86190, C. parapsilosis CDC317 : CPAR2_404740 and C. auris B8441 : B9J08_000043	YML020W
CAGL0J08206g	1.05945	0.408136	0.737246	1.20312	0.00796258	0.0301683	1.06284	0.381648	0.592204	-1.00885	0.931359	0.978987	1.24013	0.0353225	0.120487	1.02636	0.799375	0.930618	CAL0132946		CAGL-IPF6730|CAGL-CDS0042.1|CAG61016.1	ORF|Uncharacterized	Ortholog(s) have F-bar domain binding, profilin binding activity	BNI1
CAGL0M03927g	1.00156	0.985026	0.996988	1.15819	0.0757868	0.176836	1.26466	0.0044424	0.0213773	-1.04808	0.640693	0.834504	1.24009	0.0322876	0.113169	-1.03776	0.713018	0.894404	CAL0136641		CAGL-IPF6772|CAGL-CDS2581.1|CAG62493.1	ORF|Uncharacterized	Ortholog(s) have transcription factor binding activity and role in positive regulation of transcription by RNA polymerase II, regulation of transcription involved in G1/S transition of mitotic cell cycle	STB1
CAGL0D06061t	-8.89766	0.0327144	0.210349	-2.61304	0.293385	0.470883	1.96923	0.44275	0.64415	113.422	4.03048e-10	2.78731e-08	6.73907	0.0124163	0.0561262	-1.01297	0.987242	0.995656	CAL0137790			long_terminal_repeat
CAGL0D06072r	#N/A	#N/A	#N/A	#N/A	#N/A	#N/A	#N/A	#N/A	#N/A	#N/A	#N/A	#N/A	#N/A	#N/A	#N/A	#N/A	#N/A	#N/A	CAL0128025	tR(CCU)1	tR(CCT)1	tRNA|Uncharacterized	tRNA-Arg, predicted by tRNAscan-SE; CCU anticodon
CAGL0G04081g	1.03003	0.783173	0.931866	1.2632	0.0292053	0.0866674	-1.12089	0.287086	0.49669	1.24243	0.0514324	0.197832	1.24009	0.0534415	0.161691	1.17996	0.138503	0.3626	CAL0137615		CAGL-IPF7103|CAGL-CDS1996.1|CAG59467.1	ORF|Uncharacterized	Ortholog(s) have endoplasmic reticulum localization	THI73
CAGL0D06116r	#N/A	#N/A	#N/A	#N/A	#N/A	#N/A	#N/A	#N/A	#N/A	#N/A	#N/A	#N/A	#N/A	#N/A	#N/A	#N/A	#N/A	#N/A	CAL0128333	tA(UGC)2	tA(TGC)2	tRNA|Uncharacterized	tRNA-Ala, predicted by tRNAscan-SE; UGC anticodon
CAGL0G08470g	-1.10539	0.346054	0.693279	1.09922	0.370164	0.546964	1.19794	0.0862143	0.217249	-1.00136	0.989819	0.995795	1.23983	0.0429584	0.138387	1.10877	0.332724	0.612561	CAL0130432		CAGL-IPF1629|CAGL-CDS1267.1|CAG59659.1	ORF|Uncharacterized	Ortholog(s) have DNA topoisomerase activity, DNA topoisomerase type I (single strand cut, ATP-independent) activity	TOP3
CAGL0I00242g	-1.15107	0.200026	0.552666	1.01573	0.886136	0.943147	1.25822	0.0344025	0.109215	1.10238	0.462385	0.720573	1.2396	0.105044	0.256562	1.05574	0.683253	0.874182	CAL0132706		CAGL-IPF1991|CAGL-CDS4691.1|CAG60200.1	ORF|Uncharacterized	Has domain(s) with predicted glutathione peroxidase activity and role in response to oxidative stress		HYR1
CAGL0B02321g	-1.09582	0.234123	0.593751	-1.08639	0.280832	0.456235	-1.00368	0.961878	0.982536	-1.24879	0.0329457	0.142979	1.23919	0.0394555	0.130741	1.11029	0.315254	0.595918	CAL0127840		CAGL-IPF868|CAGL-CDS2002.1|CAG57971.1	ORF|Uncharacterized	Ortholog(s) have alpha-1,6-mannosyltransferase activity, role in cell wall mannoprotein biosynthetic process, protein N-linked glycosylation and mannan polymerase complex localization	VAN1
CAGL0L07348g	-1.2707	0.0166511	0.134703	-1.12875	0.224981	0.391658	1.12989	0.220437	0.418516	-1.27118	0.0218487	0.109141	1.23904	0.0403448	0.132533	-1.02228	0.833304	0.947138	CAL0135386		CAGL-IPF8877|CAGL-CDS0328.1|CAG62067.1	ORF|Uncharacterized	Ortholog(s) have 3'-5'-exodeoxyribonuclease activity, DNA-directed DNA polymerase activity	POL3
CAGL0G03619g	1.1911	0.0955217	0.380587	1.24953	0.0330326	0.0948087	-1.04521	0.672268	0.818928	1.13145	0.243984	0.511904	1.23903	0.0430639	0.138613	-1.0482	0.658062	0.863934	CAL0129965		CAGL-IPF7141|CAGL-CDS2321.1|CAG59448.1	ORF|Uncharacterized	Ortholog(s) have L-arginine transmembrane transporter activity, L-aspartate transmembrane transporter activity and L-glutamate transmembrane transporter activity, more	AVT6
CAGL0E05698g	-1.41147	0.0286024	0.19405	-1.24764	0.157756	0.303013	1.16751	0.320751	0.532843	1.18961	0.25448	0.526459	1.23876	0.159773	0.339502	1.09336	0.558826	0.804474	CAL0128818		CAGL-IPF5060|CAGL-CDS1510.1|CAG58855.1	ORF|Uncharacterized	Ortholog(s) have protein-lysine N-methyltransferase activity and role in peptidyl-lysine dimethylation, peptidyl-lysine monomethylation	RKM1
CAGL0D06248r	#N/A	#N/A	#N/A	#N/A	#N/A	#N/A	#N/A	#N/A	#N/A	#N/A	#N/A	#N/A	#N/A	#N/A	#N/A	#N/A	#N/A	#N/A	CAL0127981	tV(AAC)3		tRNA|Uncharacterized	tRNA-Val, predicted by tRNAscan-SE; AAC anticodon
CAGL0F04389g	-1.11415	0.314984	0.667494	-1.02906	0.789579	0.878788	1.02655	0.807008	0.903516	-1.16831	0.129768	0.351305	1.23847	0.0369576	0.124461	-1.01723	0.868029	0.96285	CAL0129691		CAGL-IPF1686|CAGL-CDS0440.1|CAG59086.1	ORF|Uncharacterized	Ortholog(s) have AP-2 adaptor complex, cellular bud neck localization	APL3
CAGL0F08723g	-1.0449	0.654696	0.877307	1.26789	0.0154822	0.052034	1.19911	0.0639406	0.175573	-1.03858	0.729726	0.888657	1.2381	0.0511763	0.156707	1.16772	0.157174	0.390733	CAL0131344		CAGL-IPF636|CAGL-CDS3448.1|CAG59272.1	ORF|Uncharacterized	Ortholog(s) have ethanolamine-phosphate cytidylyltransferase activity and role in phosphatidylethanolamine biosynthetic process	ECT1
CAGL0L00649g	1.40854	0.00220747	0.0351113	1.50511	0.000256567	0.00165264	-1.07156	0.536759	0.721718	1.27423	0.0275129	0.127953	1.23745	0.0526504	0.160208	1.00235	0.98301	0.995541	CAL0136172		CAGL-IPF7519|CAGL-CDS1084.1|CAG61772.1	ORF|Verified	Acetyl-coenzyme A synthetase	ACS1
CAGL0G08085g	-1.12015	0.221312	0.577622	1.08424	0.381313	0.557471	1.2184	0.0321812	0.104466	-1.30831	0.0088742	0.0584841	1.23719	0.0377981	0.126747	1.31268	0.00800933	0.0455173	CAL0130795		CAGL-IPF9152|CAGL-CDS0088.1|CAG59641.1	ORF|Uncharacterized	Ortholog(s) have aminophospholipid flippase activity, phosphatidylserine flippase activity	DNF2
CAGL0D06358r	#N/A	#N/A	#N/A	#N/A	#N/A	#N/A	#N/A	#N/A	#N/A	#N/A	#N/A	#N/A	#N/A	#N/A	#N/A	#N/A	#N/A	#N/A	CAL0128543	tR(UCU)3	tR(TCT)3	tRNA|Uncharacterized	tRNA-Arg, predicted by tRNAscan-SE; UCU anticodon
CAGL0I04642g	-1.16652	0.149142	0.475554	-1.09244	0.40716	0.582266	-1.2103	0.0734558	0.19333	-1.36419	0.00637428	0.0461183	1.23701	0.0615055	0.178678	-1.28358	0.028412	0.119789	CAL0132310		CAGL-IPF5900|CAGL-CDS1188.1|CAG60388.1	ORF|Uncharacterized	Ortholog(s) have long-chain fatty acid transporter activity, very long-chain fatty acid-CoA ligase activity	FAT1
CAGL0G00308g	1.00532	0.950858	0.988874	1.2104	0.0266133	0.0807799	-1.16159	0.082004	0.210118	-1.39967	0.00738434	0.0511335	1.23688	0.0902704	0.232554	-1.10529	0.425082	0.701881	CAL0130484	SCW4	CAGL-IPF3933|CAGL-CDS2940.1|CAG59305.1	ORF|Verified	Putative transglycosidase with a predicted role in the modification of 1,3-beta-glucan	SCW4
CAGL0I04092g	1.05225	0.463051	0.773494	1.29167	0.00022408	0.00146823	-1.08248	0.253194	0.456744	-1.23902	0.0500478	0.194671	1.23618	0.0525104	0.159873	-1.00911	0.933949	0.98325	CAL0132508		CAGL-IPF5941|CAGL-CDS1736.1|CAG60364.1	ORF|Uncharacterized	Ortholog(s) have role in ascospore wall assembly	SHE10
CAGL0L02343g	1.02922	0.678436	0.887713	1.21774	0.00452828	0.0190246	-1.23574	0.00229252	0.0123856	-1.25829	0.0459683	0.183446	1.23591	0.0657465	0.187219	-1.13191	0.28187	0.554474	CAL0136006		CAGL-IPF2808|CAGL-CDS4045.1|CAG61842.1	ORF|Uncharacterized	Ortholog of S. cerevisiae : IRC22, C. albicans SC5314 : C2_10010C_A, C. dubliniensis CD36 : Cd36_23860, C. parapsilosis CDC317 : CPAR2_806600 and Candida tenuis NRRL Y-1498 : CANTEDRAFT_129775	IRC22
CAGL0L04928g	-1.39476	0.00536457	0.0655438	-1.59241	9.81022e-05	0.000714897	-1.10653	0.396237	0.604974	-1.19673	0.0881337	0.275256	1.23563	0.044397	0.141056	1.12028	0.280867	0.553727	CAL0135462		CAGL-IPF4585|CAGL-CDS0412.1|CAG61959.1	ORF|Uncharacterized	Ortholog(s) have structural constituent of nuclear pore activity	NUP100
CAGL0A00913g	-1.19804	0.11156	0.415581	-1.165	0.177922	0.330701	1.15838	0.193963	0.382986	1.01367	0.90138	0.967289	1.23531	0.0535626	0.16189	1.26139	0.0340888	0.137935	CAL0126773		CAGL-IPF3357|CAGL-CDS0132.1|CAG57701.1	ORF|Uncharacterized	Ortholog(s) have role in cellular response to DNA damage stimulus, double-strand break repair, meiotic sister chromatid segregation, recombinational repair, replication fork processing	MMS22
CAGL0K02167g	-1.01526	0.843432	0.955251	1.18184	0.0287845	0.0857579	1.16764	0.0423457	0.128387	1.06362	0.557258	0.782907	1.23527	0.0442831	0.140949	-1.10723	0.333264	0.612561	CAL0134845		CAGL-IPF8731|CAGL-CDS0272.1|CAG61280.1	ORF|Uncharacterized	Ortholog(s) have protein serine/threonine kinase activity	SAK1
CAGL0G10021g	-1.11236	0.489911	0.783461	-1.07949	0.616679	0.752244	1.59718	0.00193533	0.0107953	1.14127	0.257443	0.529938	1.2351	0.0700839	0.195948	-1.05276	0.661313	0.864473	CAL0129918		CAGL-IPF1516|CAGL-CDS2800.1|CAG59723.1	ORF|Uncharacterized	Ortholog(s) have RNA polymerase II sequence-specific DNA-binding transcription factor recruiting activity and RNA polymerase III general transcription initiation factor activity, more	PZF1
CAGL0I01870g	1.34395	0.0138737	0.119587	1.61477	6.13034e-05	0.000473967	-1.05467	0.656913	0.807797	-1.01393	0.910608	0.971575	1.23472	0.0866166	0.226317	1.13655	0.29974	0.575018	CAL0132448	PEX24	CAGL-IPF2102|CAGL-CDS1766.1|CAG60269.1	ORF|Uncharacterized	Ortholog(s) have role in peroxisome organization and peroxisomal membrane localization	PEX28
CAGL0M05137g	-1.09327	0.332846	0.682843	1.03414	0.714897	0.825727	1.10196	0.290429	0.500564	1.01133	0.917078	0.974349	1.23453	0.0514376	0.157236	1.02874	0.793609	0.92985	CAL0136505		CAGL-IPF7198|CAGL-CDS0161.1|CAG62545.1	ORF|Uncharacterized	Ortholog(s) have ubiquitin ligase complex localization		SRM1
CAGL0C05489g	1.27006	0.0098631	0.0963248	1.31781	0.00285797	0.012902	-1.07549	0.431711	0.635478	1.26385	0.0333321	0.144304	1.23437	0.0556591	0.165949	1.11535	0.321891	0.602062	CAL0127226		CAGL-IPF4068|CAGL-CDS0952.1|CAG58319.1	ORF|Uncharacterized	Ortholog(s) have GTPase activator activity and role in regulation of vacuole fusion, non-autophagic, vesicle-mediated transport	GYP7
CAGL0M03795g	1.0966	0.324025	0.677038	1.02856	0.763212	0.860199	-1.10076	0.304463	0.513902	1.0913	0.418986	0.68549	1.23421	0.0515637	0.157531	1.24553	0.0422923	0.160747	CAL0137297		CAGL-IPF6785|CAGL-CDS1995.1|CAG62487.1	ORF|Uncharacterized	Has domain(s) with predicted nucleic acid binding, nucleotide binding activity		HRP1
CAGL0M01276g	-1.14817	0.260864	0.621476	-1.11835	0.360576	0.537284	-1.3289	0.020019	0.0724956	-1.29307	0.0449394	0.18068	1.23414	0.0991856	0.246115	1.31087	0.0343942	0.138855	CAL0136463		CAGL-IPF9108|CAGL-CDS1150.1|CAG62376.1	ORF|Uncharacterized	Ortholog(s) have double-stranded DNA helicase activity, role in mitochondrial DNA metabolic process and mitochondrial matrix localization	IRC3
CAGL0L11880g	1.16045	0.0532613	0.277347	1.34593	0.000112439	0.000809408	-1.2752	0.00158414	0.00908142	1.08328	0.433431	0.699368	1.23333	0.0399751	0.132008	1.0476	0.649103	0.858929	CAL0135690	RPH1	CAGL-IPF8344|CAGL-CDS0471.1|CAG62258.1	ORF|Uncharacterized	Ortholog(s) have DNA-binding transcription repressor activity, RNA polymerase II-specific, histone demethylase activity (H3-K36 specific), histone demethylase activity (H3-K9 specific), sequence-specific DNA binding activity	RPH1
CAGL0C00253g	1.10031	0.331236	0.68101	1.34729	0.00237991	0.0110242	-1.08022	0.431843	0.635478	1.23987	0.101893	0.303171	1.233	0.111016	0.26557	-1.06045	0.655977	0.862792	CAL0127626		CAGL-IPF6626|CAG58096.1	ORF|Verified	Putative cell wall adhesin; belongs to adhesin cluster III; predicted GPI anchor; contains 6 tandem repeats
CAGL0H10230g	-1.22004	0.0340014	0.214531	1.08197	0.398229	0.573807	1.19032	0.0612445	0.169922	-1.1126	0.307021	0.584097	1.23298	0.0446575	0.14138	1.00833	0.936744	0.983858	CAL0130018		CAGL-IPF15|CAGL-CDS1986.1|CAG60175.1	ORF|Uncharacterized	Ortholog(s) have DNA replication origin binding, chromatin binding activity	ORC2
CAGL0A02211g	1.14545	0.167923	0.504244	1.76731	7.35828e-09	1.71178e-07	-1.25531	0.0209464	0.0749372	-1.28876	0.0239337	0.115966	1.23293	0.0623268	0.180082	-1.54659	0.000103797	0.00120807	CAL0126597	HXT6/7	CAGL-IPF2980|CAGL-CDS1752.1|CAG57753.1	ORF|Uncharacterized	Ortholog(s) have glucose transmembrane transporter activity, pentose transmembrane transporter activity, role in glucose transmembrane transport and plasma membrane localization	HXT7
CAGL0L06292g	-1.03446	0.77626	0.929662	1.24851	0.0621083	0.153149	-1.04683	0.700495	0.836738	1.57172	0.00303493	0.0270251	1.2329	0.169981	0.353022	-1.19541	0.242701	0.509975	CAL0135338		CAGL-IPF4486|CAGL-CDS4924.1|CAG62019.1	ORF|Uncharacterized	Ortholog(s) have role in vesicle-mediated transport and integral component of Golgi membrane localization	TVP15
CAGL0M00286g	-1.11621	0.118902	0.427678	1.05375	0.455749	0.624266	1.1143	0.122449	0.278754	-1.11652	0.325621	0.602479	1.23284	0.0617132	0.178697	-1.0362	0.751291	0.91006	CAL0136481	HIR3	CAGL-IPF5406|CAGL-CDS0081.1|CAG62333.1	ORF|Uncharacterized	Ortholog(s) have DNA binding, nucleosome binding, transcription corepressor activity	HIR3
CAGL0K10736g	1.68942	3.96469e-06	0.000340644	1.04959	0.670461	0.79069	-1.06513	0.578838	0.753536	1.42578	0.00150932	0.01579	1.23281	0.0612968	0.178169	1.32866	0.0112034	0.0596581	CAL0134171	CYB2	CAGL-IPF3239|CAGL-CDS1538.1|CAG61646.1	ORF|Verified	Ortholog(s) have L-lactate dehydrogenase (cytochrome) activity, role in lactate metabolic process and mitochondrial intermembrane space, mitochondrion localization	CYB2
CAGL0L00583g	1.04887	0.628582	0.864787	1.38298	0.000978235	0.00525308	1.13212	0.206988	0.400498	1.12058	0.373758	0.643734	1.23267	0.102026	0.25159	1.18688	0.181141	0.426238	CAL0135404		CAGL-IPF7525|CAGL-CDS2841.1|CAG61769.1	ORF|Uncharacterized	Ortholog(s) have role in carbon catabolite activation of transcription from RNA polymerase II promoter, regulation of transcription from RNA polymerase II promoter in response to salt stress and nucleus localization	USV1
CAGL0K08624g	1.18472	0.104425	0.399159	1.00041	0.996859	0.998171	-2.41452	0	0	1.25715	0.0611203	0.219021	1.2325	0.0871544	0.226728	-1.0556	0.65864	0.863934	CAL0134441	HAP4	CAGL-IPF3095|CAGL-CDS3189.1|CAG61559.1	ORF|Verified	Component of CCAAT-binding factor complex that functions as transcription factor; regulates expression of respiratory genes and genes involved in iron homeostasis	HAP4
CAGL0H02211g	-1.03182	0.785186	0.932203	-1.10815	0.370255	0.546964	1.09489	0.427564	0.631449	1.14785	0.204523	0.458655	1.23241	0.0543422	0.163207	1.23492	0.0526112	0.188403	CAL0130448		CAGL-IPF5863|CAGL-CDS2890.1|CAG59824.1	ORF|Uncharacterized	Ortholog(s) have U6 snRNA binding, snRNA binding activity, role in spliceosomal complex assembly, spliceosomal tri-snRNP complex assembly and U6 snRNP localization	PRP24
CAGL0L12914g	1.28704	0.0110562	0.102785	1.62589	9.82429e-07	1.27956e-05	1.00022	0.998268	0.998564	1.10899	0.391021	0.661231	1.232	0.0836191	0.221859	1.16329	0.20985	0.464634	CAL0135934		CAGL-IPF9369|CAG62304.1	ORF|Uncharacterized	Ortholog of S. cerevisiae : YKL050C and Saccharomyces cerevisiae S288C : YKL050C	YKL050C
CAGL0B04565g	1.03831	0.62331	0.862341	1.20011	0.0171176	0.0564265	-1.26206	0.00235144	0.0126012	-1.43733	0.00254739	0.0237563	1.23174	0.0829353	0.22087	-1.21936	0.0990201	0.289397	CAL0127136		CAGL-IPF680|CAGL-CDS2758.1|CAG58069.1	ORF|Uncharacterized	Ortholog(s) have alpha-1,2-mannosyltransferase activity, role in protein N-linked glycosylation, protein O-linked glycosylation and Golgi apparatus localization	KTR1
CAGL0F02739g	-1.10308	0.359131	0.702519	-1.13058	0.250676	0.422269	1.00762	0.943312	0.976112	-1.02638	0.828169	0.937583	1.23165	0.0821764	0.219314	-1.05594	0.65034	0.859321	CAL0129982		CAGL-IPF1823|CAGL-CDS0209.1|CAG59013.1	ORF|Uncharacterized	Ortholog(s) have role in early endosome to Golgi transport, intra-Golgi vesicle-mediated transport, regulation of GTPase activity and TRAPPII protein complex, early endosome, trans-Golgi network localization	TRS120
CAGL0J10472g	-1.00984	0.915094	0.982487	1.13172	0.17653	0.329148	-1.04758	0.611572	0.775123	1.00428	0.964625	0.989479	1.23124	0.0307118	0.109027	-1.08599	0.393081	0.67369	CAL0132930		CAGL-IPF2833|CAGL-CDS0165.1|CAG61118.1	ORF|Uncharacterized	Ortholog(s) have transcription coactivator activity	SSN2
CAGL0J11088g	-1.15998	0.30519	0.661141	1.04167	0.775311	0.867299	1.61183	0.000760549	0.00494166	-1.06557	0.595345	0.806677	1.23115	0.0810979	0.217227	1.01687	0.889061	0.968118	CAL0133708		CAGL-IPF2874|CAGL-CDS4160.1|CAG61145.1	ORF|Uncharacterized	Protein of unknown function
CAGL0L01727g	1.04568	0.520003	0.801541	1.22369	0.00361595	0.0157757	1.01185	0.865176	0.936556	1.19099	0.108983	0.315229	1.2308	0.0568727	0.168529	1.12463	0.28157	0.554474	CAL0136136		CAGL-IPF7426|CAGL-CDS2436.1|CAG61815.1	ORF|Verified	Putative glycoside hydrolase; predicted GPI-anchor	DCW1
CAGL0L11968g	1.01618	0.904375	0.979387	1.08615	0.532276	0.690391	1.89358	1.08207e-06	1.5155e-05	-1.0223	0.856374	0.950436	1.23079	0.0877285	0.22773	1.24833	0.069056	0.225901	CAL0135026		CAGL-IPF8338|CAGL-CDS1225.1|CAG62262.1	ORF|Uncharacterized	Ortholog(s) have DNA clamp loader activity, role in DNA damage checkpoint, nucleotide-excision repair, reciprocal meiotic recombination and Rad17 RFC-like complex localization	RAD24
CAGL0G06666g	-1.24774	0.0213372	0.159639	-1.06057	0.540254	0.69633	-1.03259	0.738268	0.863014	-1.3142	0.0102748	0.0649034	1.23076	0.0509959	0.156245	-1.06974	0.526666	0.784475	CAL0129530		CAGL-IPF3414|CAGL-CDS0121.1|CAG59577.1	ORF|Uncharacterized	Ortholog(s) have DNA replication origin binding, DNA-directed DNA polymerase activity, chromatin binding, single-stranded DNA binding activity	POL1
CAGL0M06875g	1.01951	0.840377	0.954777	1.3423	0.00205161	0.00979295	1.41572	0.00026731	0.00203714	1.06669	0.551299	0.780875	1.23069	0.055227	0.164938	1.12729	0.269527	0.540781	CAL0136591		CAGL-IPF6182|CAGL-CDS3248.1|CAG62622.1	ORF|Uncharacterized	Ortholog(s) have RNA polymerase II core promoter sequence-specific DNA binding, cyclin-dependent protein serine/threonine kinase regulator activity	SSN8
CAGL0H10428g	1.14816	0.0483812	0.264818	1.33435	3.60689e-05	0.000299282	1.14788	0.0481547	0.141567	1.11061	0.335492	0.611394	1.23061	0.0567024	0.168118	1.09366	0.411637	0.690933	CAL0130256		CAGL-IPF4|CAGL-CDS0929.1|CAG60184.1	ORF|Uncharacterized	Ortholog(s) have phosphatidylinositol-3-phosphate binding activity and role in autophagy of mitochondrion, cytoplasm to vacuole transport by the Cvt pathway, early endosome to Golgi transport, macroautophagy	ATG20
CAGL0K04147g	1.07315	0.311374	0.666676	1.23729	0.00222524	0.0103981	1.17309	0.0217814	0.0770473	-1.01479	0.89093	0.963269	1.23058	0.0525028	0.159873	1.56884	2.58348e-05	0.000368822	CAL0133973		CAGL-IPF2137|CAGL-CDS4298.1|CAG61366.1	ORF|Uncharacterized	Ortholog(s) have role in negative regulation of sphingolipid biosynthetic process, response to unfolded protein and SPOTS complex, endoplasmic reticulum localization	ORM1
CAGL0M00924g	1.01044	0.915555	0.982704	1.00883	0.928396	0.969559	-1.34456	0.00249048	0.0132713	-1.00897	0.935655	0.980974	1.23032	0.0606955	0.176904	-1.2801	0.0257474	0.11158	CAL0137083		CAGL-IPF5460|CAGL-CDS0191.1|CAG62362.1	ORF|Uncharacterized	Ortholog of S. cerevisiae : ECM30, C. albicans SC5314 : C1_03050W_A, C. dubliniensis CD36 : Cd36_02850, C. parapsilosis CDC317 : CPAR2_110240 and C. auris B8441 : B9J08_004952	ECM30
CAGL0J08591g	1.10946	0.134879	0.456137	1.4929	7.74128e-09	1.78519e-07	1.08757	0.226474	0.424499	1.26697	0.0244577	0.117968	1.23031	0.0487624	0.150885	1.20819	0.0722388	0.23243	CAL0133450		CAGL-IPF6698|CAGL-CDS0246.1|CAG61032.1	ORF|Uncharacterized	Ortholog(s) have lipid binding activity, role in endoplasmic reticulum membrane organization, regulation of phosphatidylinositol dephosphorylation and cortical endoplasmic reticulum localization	TCB1
CAGL0J02024g	-1.19925	0.425315	0.751747	1.08729	0.700423	0.814493	1.70588	0.0113798	0.0464166	1.43478	0.192543	0.442161	1.22908	0.458691	0.655712	3.17326	2.31167e-05	0.000338913	CAL0133584		CAGL-IPF6474|CAGL-CDS2233.1|CAG60742.1	ORF|Uncharacterized	Protein of unknown function
CAGL0K10032g	1.14278	0.202351	0.555917	1.23688	0.0416307	0.112572	1.00672	0.948846	0.978323	-1.10625	0.386559	0.657353	1.22907	0.0764674	0.208778	1.11705	0.342998	0.623155	CAL0134799		CAGL-IPF3198|CAGL-CDS2520.1|CAG61618.1	ORF|Uncharacterized	Ortholog(s) have single-stranded telomeric DNA binding, translation elongation factor binding activity, role in negative regulation of telomere maintenance via telomerase, telomere capping and CST complex localization	STN1
CAGL0K00231g	1.32554	0.000729262	0.0169641	1.58133	3.85582e-08	7.284e-07	-1.30352	0.00148431	0.00861322	1.13987	0.219599	0.480233	1.22897	0.0531619	0.161211	1.21762	0.0649504	0.216291	CAL0133793		CAGL-IPF5192|CAGL-CDS0203.1|CAG61195.1	ORF|Uncharacterized	Ortholog(s) have 5-oxoprolinase (ATP-hydrolyzing) activity and role in glutathione metabolic process	OXP1
CAGL0J03124g	1.04023	0.729247	0.91124	1.16781	0.173223	0.325142	1.45896	0.000910504	0.00582264	1.0592	0.577149	0.794755	1.22863	0.0458671	0.144096	1.29823	0.0114122	0.0605392	CAL0132852		CAGL-IPF6931|CAGL-CDS0643.1|CAG60789.1	ORF|Uncharacterized	Ortholog(s) have N-acetyl-gamma-glutamyl-phosphate reductase activity, acetylglutamate kinase activity, role in arginine biosynthetic process, regulation of transcription, DNA-templated and mitochondrial matrix localization	ARG5,6
CAGL0C01133g	1.06582	0.359238	0.702519	1.35332	1.32018e-05	0.000124913	1.06964	0.332333	0.544	-1.01969	0.866233	0.954823	1.22846	0.0754793	0.207714	-1.02924	0.803481	0.931331	CAL0127384		CAGL-IPF9456|CAG58129.1	ORF|Uncharacterized	Adhesin-like protein; belongs to adhesin cluster VII; predicted GPI anchor
CAGL0G01496g	-1.10961	0.432276	0.756391	-1.12627	0.36871	0.545438	1.12472	0.373733	0.585635	-1.02229	0.86245	0.952613	1.22835	0.105739	0.257265	1.08021	0.544538	0.794398	CAL0137579	COG6	CAGL-IPF3848|CAGL-CDS0728.1|CAG59354.1	ORF|Uncharacterized	Ortholog(s) have role in cytoplasm to vacuole transport by the Cvt pathway, intra-Golgi vesicle-mediated transport and Golgi transport complex localization	COG6
CAGL0K07634g	-1.08562	0.572566	0.834721	-1.46104	0.00914464	0.0338054	-2.71217	1.01713e-11	3.04396e-10	2.31058	0.000218256	0.00328309	1.22834	0.366117	0.572898	1.18177	0.46557	0.735874	CAL0134543	GAT1	CAGL-IPF3164|CAGL-CDS2324.1|CAG61516.1	ORF|Uncharacterized	Ortholog(s) have DNA-binding transcription activator activity, RNA polymerase II-specific, sequence-specific DNA binding activity	GAT1
CAGL0F05335g	1.03394	0.648049	0.875668	1.19204	0.0159845	0.0533355	1.05712	0.445924	0.64691	-1.01821	0.857549	0.950492	1.22832	0.0407346	0.133566	-1.20171	0.0681009	0.224127	CAL0131010		CAGL-IPF376|CAGL-CDS0727.1|CAG59126.1	ORF|Uncharacterized	Ortholog(s) have 1-phosphatidylinositol-4-phosphate 5-kinase activity, phosphatidylinositol-3-phosphate binding, phosphatidylinositol-4-phosphate binding activity	MSS4
CAGL0D06380g	1.06609	0.762402	0.925551	1.25566	0.266662	0.440107	1.94441	0.000870044	0.00557729	-1.21628	0.344706	0.620961	1.22828	0.31791	0.525084	1.42907	0.0839844	0.258277	CAL0128299		CAGL-IPF8569|CAGL-CDS3184.1|CAG58593.1	ORF|Uncharacterized	Protein of unknown function
CAGL0F08613g	-1.08312	0.257587	0.618251	1.04126	0.564913	0.715372	1.05506	0.444716	0.645857	-1.07912	0.466177	0.722697	1.22825	0.0489423	0.151258	1.021	0.84249	0.952103	CAL0131238		CAGL-IPF627|CAGL-CDS1889.1|CAG59267.1	ORF|Uncharacterized	Ortholog(s) have role in DNA repair, chromatin remodeling, chromosome organization, histone exchange and NuA4 histone acetyltransferase complex, Swr1 complex localization	SWC4
CAGL0M11308g	-1.04492	0.623036	0.862341	1.07665	0.407897	0.583163	-1.1675	0.0826512	0.211268	1.08024	0.458671	0.717305	1.22818	0.0483784	0.150175	-1.11008	0.316736	0.597086	CAL0137369		CAGL-IPF6231|CAGL-CDS0124.1|CAG62812.1	ORF|Uncharacterized	Has domain(s) with predicted ATPase activity, ATPase-coupled cation transmembrane transporter activity, metal ion binding, nucleotide binding activity, role in cation transport and integral component of membrane localization		YPK9
CAGL0D00594g	1.11925	0.156361	0.486527	1.33606	0.000257719	0.00165695	-1.09996	0.229738	0.428206	-1.07338	0.52124	0.760022	1.22802	0.062629	0.180509	1.0529	0.640767	0.853448	CAL0128223		CAGL-IPF2587|CAGL-CDS3256.1|CAG58350.1	ORF|Uncharacterized	Ortholog(s) have role in negative regulation of transcription by RNA polymerase I and Rpd3L complex localization	RXT3
CAGL0I09614g	-1.07396	0.346346	0.693604	1.028	0.715306	0.82599	1.03902	0.612962	0.776147	-1.10485	0.30047	0.575954	1.22788	0.032978	0.114627	-1.02745	0.778624	0.924866	CAL0132134		CAGL-IPF7731|CAGL-CDS0389.1|CAG60602.1	ORF|Uncharacterized	Ortholog(s) have DNA translocase activity, centromeric DNA binding, chromatin binding, single-stranded DNA binding activity	ISW2
CAGL0J09284g	1.23099	0.0522011	0.273495	1.78586	4.97747e-08	8.98814e-07	1.34747	0.00506157	0.0239671	1.56051	1.63716e-05	0.000351527	1.22723	0.0476238	0.148563	1.03066	0.771255	0.920409	CAL0133212		CAGL-IPF6960|CAGL-CDS4244.1|CAG61064.1	ORF|Uncharacterized	Ortholog of S. cerevisiae : YDL129W and Saccharomyces cerevisiae S288C : YDL129W	YDL129W
CAGL0H04455g	-1.0551	0.668568	0.883055	1.04844	0.704962	0.817977	1.12104	0.359759	0.572241	-1.53475	0.00049355	0.00637902	1.22704	0.0953722	0.239555	-1.38034	0.00882375	0.0493555	CAL0130587		CAGL-IPF1848|CAGL-CDS1210.1|CAG59921.1	ORF|Uncharacterized	Has domain(s) with predicted myosin binding activity, role in peroxisome inheritance and integral component of peroxisomal membrane localization		INP2
CAGL0J04862g	-1.0391	0.69349	0.894632	1.08701	0.389153	0.565626	1.0326	0.740248	0.864179	1.02289	0.834124	0.940244	1.22703	0.0580712	0.171034	1.03035	0.782541	0.925761	CAL0133254		CAGL-IPF7032|CAGL-CDS0815.1|CAG60866.1	ORF|Uncharacterized	Ortholog(s) have ubiquitin-protein transferase activity and role in negative regulation of transposition, RNA-mediated, nonfunctional rRNA decay, regulation of mitotic nuclear division, replication fork processing	RTT101
CAGL0I08899g	-1.1274	0.242133	0.603009	-1.00149	0.988395	0.995031	1.25051	0.0282389	0.0949077	-1.01554	0.88293	0.960091	1.22689	0.0506887	0.155482	1.06146	0.569505	0.81172	CAL0132274		CAGL-IPF4385|CAGL-CDS0552.1|CAG60571.1	ORF|Uncharacterized	Ortholog(s) have histone kinase activity (H2A-S121 specific) activity	MAD3
CAGL0H06193g	-1.14751	0.144914	0.468419	1.02099	0.825578	0.904908	1.13409	0.181623	0.366063	-1.28729	0.0181522	0.0960585	1.22688	0.0556042	0.165878	1.02104	0.845589	0.953167	CAL0132032		CAGL-IPF334|CAGL-CDS0292.1|CAG59997.1	ORF|Uncharacterized	Ortholog(s) have DNA binding, DNA-dependent ATPase activity, chromatin binding activity	FUN30
CAGL0B03949g	1.09097	0.356909	0.700719	1.15376	0.129513	0.262099	1.60449	5.18421e-07	7.73566e-06	1.27418	0.0355762	0.152041	1.22686	0.076148	0.208477	1.44364	0.00145752	0.0112973	CAL0127854		CAGL-IPF724|CAGL-CDS1339.1|CAG58042.1	ORF|Uncharacterized	Protein of unknown function		SNG1
CAGL0A00649g	1.26934	0.486783	0.78346	-1.02028	0.952873	0.97937	1.8848	0.0445309	0.132969	1.43915	0.239259	0.507361	1.22684	0.511595	0.701683	1.78983	0.0623542	0.210017	CAL0126603		CAGL-IPF3345|CAG57692.1	ORF|Uncharacterized	Protein of unknown function
CAGL0K08118g	-1.06311	0.491862	0.784059	1.09176	0.323169	0.500152	-1.03294	0.715253	0.847832	1.0206	0.845133	0.945392	1.2264	0.0504854	0.1551	1.07393	0.494831	0.761353	CAL0134083		CAGL-IPF3130|CAGL-CDS0368.1|CAG61537.1	ORF|Uncharacterized	Ortholog(s) have phosphatidylinositol binding activity	YPR097W
CAGL0D03960g	-1.08817	0.388696	0.722259	1.13735	0.187173	0.342048	1.57287	3.25212e-06	4.0195e-05	-1.18515	0.0773508	0.253161	1.22632	0.033559	0.116116	1.27355	0.0119057	0.0627082	CAL0128453		CAGL-IPF4712|CAGL-CDS2083.1|CAG58499.1	ORF|Uncharacterized	Ortholog(s) have role in lipid homeostasis, nuclear envelope organization and endoplasmic reticulum, integral component of membrane, nuclear envelope localization	BRL1
CAGL0H03421g	1.21631	0.0674985	0.317636	1.33929	0.00627404	0.0247569	1.245	0.040248	0.12386	-1.1761	0.0831344	0.265823	1.22585	0.0292964	0.105693	1.05591	0.561445	0.806065	CAL0131886		CAGL-IPF1930|CAGL-CDS3110.1|CAG59875.1	ORF|Uncharacterized	Ortholog(s) have structural molecule activity and role in cytoskeletal anchoring at nuclear membrane, karyogamy, protein localization to spindle pole body, spindle pole body duplication	MPS2
CAGL0J02706g	-1.22922	0.44606	0.761591	-1.1824	0.526231	0.686226	1.60092	0.0658895	0.179997	-2.21055	0.00133468	0.0142714	1.22578	0.397821	0.606122	1.01658	0.946213	0.985695	CAL0133388		CAGL-IPF6538|CAGL-CDS2910.1|CAG60771.1	ORF|Uncharacterized	Ortholog(s) have role in meiotic DNA double-strand break formation and condensed nuclear chromosome localization	MEI4
CAGL0H00759g	1.37014	0.0402947	0.237924	-1.08002	0.616441	0.752125	-1.07762	0.625684	0.784978	1.64771	0.0131267	0.0768127	1.22569	0.313344	0.520286	1.23806	0.292791	0.568601	CAL0131612		CAGL-IPF9214|CAGL-CDS1033.1|CAG59763.1	ORF|Uncharacterized	Has domain(s) with predicted 3'-5' DNA helicase activity, ATP binding, helicase activity, nucleic acid binding activity and role in DNA recombination, DNA repair, DNA replication		SGS1
CAGL0D02794g	1.14754	0.219835	0.575178	1.19585	0.110474	0.233159	-1.21291	0.0850573	0.21525	-1.62209	6.64593e-05	0.00118815	1.2255	0.0933759	0.236845	-1.18962	0.152245	0.385499	CAL0128487		CAGL-IPF8643|CAGL-CDS2300.1|CAG58448.1	ORF|Uncharacterized	Protein of unknown function		WSC4
CAGL0C05115g	1.08021	0.551534	0.821987	1.20716	0.146156	0.285402	2.27337	2.29487e-10	5.73933e-09	1.11436	0.307892	0.584687	1.22511	0.0558298	0.166365	1.59505	1.0975e-05	0.000174453	CAL0127578	ARG1	CAGL-IPF4103|CAGL-CDS2634.1|CAG58302.1	ORF|Verified	Argininosuccinate synthetase	ARG1
CAGL0J02486g	-1.1703	0.142396	0.465165	-1.03116	0.774515	0.866592	1.08837	0.428978	0.632659	-1.1263	0.284622	0.561931	1.22498	0.0677957	0.19162	1.15396	0.197715	0.448587	CAL0132818		CAGL-IPF6508|CAGL-CDS0218.1|CAG60762.1	ORF|Uncharacterized	Ortholog(s) have ubiquitin protein ligase activity, ubiquitin-protein transferase activity and role in ubiquitin-dependent ERAD pathway	SSM4
CAGL0M03773g	-1.30344	0.000146067	0.00523746	-1.05137	0.471815	0.637908	1.09954	0.172437	0.354843	-1.2683	0.0237062	0.115494	1.22465	0.0537052	0.162068	-1.13082	0.242127	0.509614	CAL0136829		CAGL-IPF6786|CAGL-CDS4503.1|CAG62486.1	ORF|Uncharacterized	Predicted GPI-linked adhesin-like protein	TOS6
CAGL0D05786g	-1.08989	0.386759	0.721634	1.06675	0.513268	0.674606	1.27922	0.0124258	0.0499939	-1.24259	0.0411893	0.1695	1.22456	0.056305	0.167313	-1.09713	0.384337	0.666128	CAL0128355		CAGL-IPF4893|CAGL-CDS2617.1|CAG58572.1	ORF|Uncharacterized	Ortholog(s) have H3 histone acetyltransferase activity, histone acetyltransferase activity (H3-K56 specific) activity	RTT109
CAGL0K03817g	-1.17146	0.111715	0.415868	-1.03111	0.757849	0.856216	1.13742	0.194785	0.384019	-1.05111	0.65818	0.845143	1.22455	0.0720823	0.20002	-1.06444	0.579614	0.818468	CAL0134165	POM152	CAGL-IPF2157|CAGL-CDS0180.1|CAG61352.1	ORF|Uncharacterized	Ortholog(s) have protein-membrane adaptor activity, structural constituent of nuclear pore activity and role in nuclear pore organization, protein import into nucleus, spindle pole body duplication	POM152
CAGL0M00396g	-1.12648	0.329376	0.679495	-1.18771	0.157792	0.303013	1.19411	0.143785	0.313655	-1.10239	0.445352	0.706446	1.22453	0.112292	0.26778	-1.0229	0.85945	0.960053	CAL0136919		CAGL-IPF5414|CAGL-CDS2636.1|CAG62338.1	ORF|Uncharacterized	Ortholog(s) have role in cellular response to DNA damage stimulus, cellular response to heat, cellular response to nutrient levels, cellular response to salt stress	TTI2
CAGL0F05049g	1.01256	0.918163	0.982947	1.09066	0.472457	0.638291	1.35045	0.0124874	0.0501662	1.09755	0.428036	0.694694	1.22448	0.0841741	0.222666	1.16486	0.195422	0.445456	CAL0131046		CAGL-IPF358|CAGL-CDS3669.1|CAG59115.1	ORF|Uncharacterized	Ortholog of S. cerevisiae : YLR283W, C. albicans SC5314 : C2_04100W_A, C. dubliniensis CD36 : Cd36_18740, C. parapsilosis CDC317 : CPAR2_212500 and C. auris B8441 : B9J08_004482	YLR283W
CAGL0F05995g	-1.05115	0.6064	0.852915	1.18246	0.0828229	0.188886	-1.14299	0.166667	0.348306	-1.21759	0.0655776	0.229737	1.224	0.058473	0.171726	-1.06579	0.551516	0.800853	CAL0131140	MSN2	CAGL-IPF426|CAGL-CDS1522.1|CAG59156.1	ORF|Verified	Putative transcription factor similar to S. cerevisiae Msn2p; involved in response to oxidative stress	MSN2
CAGL0M02321g	-1.38206	0.0178098	0.14097	-1.36133	0.0227945	0.0714692	-1.00514	0.969583	0.986811	1.04328	0.732036	0.889772	1.22382	0.102053	0.25159	1.00068	0.995612	0.998363	CAL0136623		CAGL-IPF6620|CAGL-CDS2205.1|CAG62423.1	ORF|Uncharacterized	Protein of unknown function
CAGL0I03696g	1.11207	0.309397	0.66457	1.16577	0.140903	0.277482	1.03425	0.746317	0.867663	1.11866	0.318183	0.593667	1.2238	0.0720168	0.199942	1.06058	0.601362	0.830891	CAL0130310	LDB17	CAGL-IPF7381|CAGL-CDS2214.1|CAG60346.1	ORF|Uncharacterized	Ortholog(s) have role in endocytosis and actin cortical patch localization	LDB17
CAGL0K01155g	1.10795	0.437658	0.759943	1.41776	0.0079805	0.0302147	2.79772	4.44089e-15	1.95509e-13	1.59881	5.97107e-05	0.00109641	1.22367	0.084321	0.222944	1.42205	0.00261446	0.0182464	CAL0134867		CAGL-IPF5121|CAGL-CDS4423.1|CAG61235.1	ORF|Uncharacterized	Ortholog of S. cerevisiae : YGR079W and Saccharomyces cerevisiae S288C : YGR079W	YGR079W
CAGL0L03333g	-1.04896	0.659768	0.878986	1.09534	0.398944	0.574527	1.37295	0.00321809	0.0163526	-1.21245	0.127085	0.347396	1.223	0.110389	0.264665	-1.07776	0.55352	0.802215	CAL0135052		CAGL-IPF2724|CAGL-CDS2398.1|CAG61887.1	ORF|Uncharacterized	Ortholog(s) have nuclear envelope localization	UIP5
CAGL0E06050g	-1.10743	0.355348	0.700051	1.03904	0.728348	0.834748	1.13541	0.249183	0.452044	-1.12575	0.286037	0.56303	1.22287	0.0698035	0.195428	-1.00211	0.984824	0.995656	CAL0128976		CAGL-IPF6019|CAGL-CDS1497.1|CAG58871.1	ORF|Uncharacterized	Ortholog(s) have polynucleotide 5'-phosphatase activity and cytoplasm, nucleus localization	CTL1
CAGL0J00913g	-1.25615	0.0871977	0.366742	-1.05209	0.700937	0.814904	1.05655	0.676237	0.820947	1.04871	0.691191	0.866429	1.22281	0.0923829	0.235265	1.28362	0.0373696	0.146562	CAL0132850		CAGL-IPF9019|CAGL-CDS2918.1|CAG60699.1	ORF|Uncharacterized	Ortholog(s) have SUMO transferase activity, role in DNA repair, postreplication repair and Smc5-Smc6 complex, nucleus localization	NSE1
CAGL0G08107g	1.12932	0.655718	0.877307	-1.13688	0.635821	0.764921	2.01992	0.00617856	0.0284601	1.10698	0.74746	0.898876	1.22243	0.520279	0.708897	2.51706	0.0026625	0.0184848	CAL0130390		CAGL-IPF9153|CAGL-CDS1374.1|CAG59642.1	ORF|Uncharacterized	Ortholog(s) have DNA-binding transcription repressor activity, RNA polymerase II-specific, RNA polymerase II cis-regulatory region sequence-specific DNA binding, histone demethylase activity (H3-K36 specific) activity	GIS1
CAGL0E06138g	1.08264	0.303184	0.659448	-1.11857	0.146213	0.285408	1.17869	0.0329981	0.106084	1.45337	0.0112355	0.0689277	1.22233	0.17341	0.359303	2.50656	4.62709e-10	1.79849e-08	CAL0129056		CAGL-IPF6010|CAGL-CDS0046.1|CAG58875.1	ORF|Verified	Ortholog(s) have fatty acid synthase activity, role in fatty acid biosynthetic process, long-chain fatty acid biosynthetic process, palmitic acid biosynthetic process and fatty acid synthase complex localization		FAS2
CAGL0F08283g	-1.03379	0.666585	0.88265	1.15402	0.0627583	0.153872	1.07184	0.367208	0.579136	-1.05301	0.606098	0.814517	1.22215	0.0451229	0.1425	-1.02032	0.840983	0.951399	CAL0131206	GCN5	CAGL-IPF605|CAGL-CDS1793.1|CAG59253.1	ORF|Uncharacterized	Ortholog(s) have H3 histone acetyltransferase activity, histone acetyltransferase activity, histone acetyltransferase activity (H3-K14 specific) and histone acetyltransferase activity (H3-K18 specific), more	GCN5
CAGL0H10054g	1.25662	0.020754	0.156595	1.98034	4.44911e-12	2.34657e-10	1.19458	0.0717187	0.190348	-1.34454	0.0204543	0.103931	1.22212	0.116168	0.273715	1.3355	0.0234829	0.104993	CAL0131516		CAGL-IPF27|CAGL-CDS3128.1|CAG60167.1	ORF|Uncharacterized	Ortholog of S. cerevisiae : YBR053C, C. albicans SC5314 : C4_02760C_A/CGR1, C. dubliniensis CD36 : Cd36_42630, C. parapsilosis CDC317 : CPAR2_400280 and C. auris B8441 : B9J08_002214	YBR053C
CAGL0B01188g	-1.04932	0.491621	0.784059	1.05585	0.436433	0.609764	1.11014	0.134158	0.297919	-1.40739	0.00167522	0.0173551	1.2214	0.0657275	0.187219	1.04422	0.690707	0.880188	CAL0127740		CAGL-IPF3664|CAGL-CDS1919.1|CAG57921.1	ORF|Uncharacterized	Ortholog(s) have chromatin binding activity, role in cellular response to DNA damage stimulus, regulation of gene expression and nucleus localization	TOS4
CAGL0L09361g	-1.06149	0.845642	0.956217	-1.39738	0.27189	0.445786	1.1244	0.685188	0.828039	2.84207	0.00344698	0.0296051	1.22135	0.592768	0.763408	1.70873	0.154572	0.388063	CAL0136170		CAGL-IPF10085|CAGL-CDS5308.1|CAG62152.1	ORF|Uncharacterized	Protein of unknown function
CAGL0L02827g	1.26985	0.00906909	0.0917289	1.41721	0.000136053	0.00095614	-1.03899	0.675707	0.820947	2.09979	8.01224e-09	3.95048e-07	1.22127	0.120485	0.279808	1.08065	0.54753	0.796962	CAL0135078		CAGL-IPF2764|CAGL-CDS1141.1|CAG61864.1	ORF|Uncharacterized	Ortholog(s) have protein tyrosine phosphatase activity, role in inactivation of MAPK activity, maintenance of protein location in nucleus, peptidyl-tyrosine dephosphorylation, regulation of sporulation and nucleus localization	PTP2
CAGL0D00506g	-1.02896	0.776665	0.929735	1.45503	0.000184195	0.00124677	1.23	0.0389412	0.120534	-1.02391	0.78512	0.917813	1.22126	0.0208811	0.0824037	1.32513	0.0011643	0.00946546	CAL0127999		CAGL-IPF2581|CAGL-CDS3342.1|CAG58346.1	ORF|Uncharacterized	Ortholog of S. cerevisiae : LOT5, C. albicans SC5314 : C1_03040W_A, C. dubliniensis CD36 : Cd36_02840, C. parapsilosis CDC317 : CPAR2_110230 and C. auris B8441 : B9J08_004951	LOT5
CAGL0M01474g	1.06001	0.408399	0.737356	1.22573	0.00374654	0.0162391	1.14985	0.0465279	0.137773	1.23366	0.0505899	0.195921	1.22066	0.0633968	0.182086	-1.00859	0.936599	0.983858	CAL0136661		CAGL-IPF14407|CAG62385.1	ORF|Uncharacterized	Ortholog(s) have TBP-class protein binding, chromatin binding, transcription coactivator activity, transcription corepressor activity	NCB2
CAGL0M00220g	-1.06629	0.354702	0.699845	1.0967	0.182945	0.336959	-1.1247	0.0899629	0.22457	-1.00684	0.952351	0.986228	1.22053	0.0804598	0.216117	-1.1975	0.113996	0.318439	CAL0137091		CAGL-IPF5403|CAGL-CDS0898.1|CAG62330.1	ORF|Uncharacterized	Ortholog(s) have dolichyl-phosphate-mannose-protein mannosyltransferase activity	PMT4
CAGL0F02871g	-1.17832	0.10055	0.392401	1.05183	0.61192	0.749355	1.0278	0.782915	0.888115	-1.22535	0.0543573	0.204995	1.22052	0.0589191	0.172767	-1.19477	0.0924313	0.275741	CAL0131266		CAGL-IPF1809|CAGL-CDS2996.1|CAG59019.1	ORF|Uncharacterized	Ortholog(s) have role in protein glycosylation, protein retention in ER lumen and membrane localization	ERD1
CAGL0J09878g	-1.01865	0.791845	0.934037	1.16134	0.0322161	0.0930163	1.17819	0.0187629	0.0692952	1.00224	0.980942	0.993442	1.22032	0.0336552	0.116373	1.04029	0.673962	0.87108	CAL0133408		CAGL-IPF9270|CAGL-CDS1337.1|CAG61090.1	ORF|Uncharacterized	Ortholog(s) have DNA binding, bending, RNA polymerase III general transcription initiation factor activity and RNA polymerase III type 1 promoter sequence-specific DNA binding, more	TFC1
CAGL0L04598g	1.40033	0.000692047	0.0164356	1.59307	2.68376e-06	3.05478e-05	-1.6604	3.25921e-07	5.10642e-06	1.25254	0.063369	0.223955	1.22027	0.100721	0.249165	-1.10594	0.406744	0.685632	CAL0135762		CAGL-IPF8139|CAGL-CDS2842.1|CAG61945.1	ORF|Uncharacterized	Ortholog(s) have RNA 7-methylguanosine cap binding, m7G(5')pppN diphosphatase activity, role in cellular response to starvation, deadenylation-dependent decapping of nuclear-transcribed mRNA and P-body, cytoplasm, nucleus localization	DCS2
CAGL0J05852g	1.1524	0.183823	0.529184	2.03265	2.61843e-11	1.13401e-09	1.8315	1.27977e-08	2.57259e-07	-1.2167	0.0922078	0.284812	1.21972	0.0880196	0.227969	1.1494	0.231963	0.495468	CAL0133742		CAGL-IPF7953|CAGL-CDS3219.1|CAG60911.1	ORF|Uncharacterized	Ortholog(s) have role in secondary metabolite biosynthetic process		IFA38
CAGL0K02805g	1.07528	0.533948	0.809893	1.21775	0.0905234	0.202018	-1.06737	0.575408	0.750722	-1.05524	0.700049	0.87113	1.21951	0.154738	0.332513	-1.22815	0.141646	0.368113	CAL0134961	IPC1	CAGL-IPF2231|CAGL-CDS2659.1|CAG61308.1	ORF|Uncharacterized	Predicted inositolphosphorylceramide (IPC) synthase, catalyzes the essential step in sphingolipid biosynthesis; potential antifungal drug target		AUR1
CAGL0D04862g	-1.13651	0.0671058	0.316908	1.13171	0.0758561	0.17692	1.16444	0.0288089	0.096324	-1.23704	0.0326792	0.142287	1.2191	0.0465519	0.145817	-1.04566	0.65399	0.861152	CAL0128425		CAGL-IPF4961|CAGL-CDS0571.1|CAG58534.1	ORF|Uncharacterized	Ortholog(s) have chromatin binding activity	CTF4
CAGL0M11330g	1.02745	0.809052	0.939982	1.21257	0.083146	0.189444	1.46737	0.000538986	0.0036529	1.44248	0.00307489	0.027199	1.21883	0.110026	0.264152	1.00586	0.96248	0.991788	CAL0137199		CAGL-IPF6232|CAGL-CDS3635.1|CAG62813.1	ORF|Uncharacterized	Has domain(s) with predicted integral component of membrane localization		YOR292C
CAGL0F05907g	-1.06204	0.518842	0.801453	1.18798	0.064334	0.156659	1.21997	0.0326389	0.105374	-1.2627	0.0135923	0.0782708	1.21872	0.0362097	0.122586	-1.06313	0.51736	0.777325	CAL0131284		CAGL-IPF418|CAGL-CDS2302.1|CAG59152.1	ORF|Uncharacterized	Ortholog(s) have DNA translocase activity	ARP9
CAGL0L07546g	1.01227	0.88929	0.973596	1.00529	0.952017	0.979051	-1.02199	0.803867	0.901197	1.37073	0.00377844	0.0312426	1.21868	0.0693366	0.19453	1.34658	0.00629081	0.0372206	CAL0135244		CAGL-IPF8859|CAGL-CDS1336.1|CAG62076.1	ORF|Uncharacterized	Ortholog(s) have amino acid transmembrane transporter activity and role in amino acid transport, transmembrane transport	BAP3
CAGL0D02464g	1.02144	0.835858	0.952837	1.16662	0.130739	0.263806	1.01897	0.853676	0.931871	1.23907	0.0544009	0.205014	1.21865	0.0759203	0.208275	-1.03644	0.749139	0.909563	CAL0128501		CAGL-IPF4860|CAGL-CDS0646.1|CAG58433.1	ORF|Uncharacterized	Has domain(s) with predicted phosphoric ester hydrolase activity		FIG4
CAGL0F05181g	-1.09284	0.445571	0.761085	-1.03771	0.750028	0.851354	1.01784	0.878937	0.943331	-1.09686	0.425065	0.691558	1.2185	0.0879094	0.227905	-1.0732	0.54264	0.794156	CAL0129909		CAGL-IPF367|CAGL-CDS1438.1|CAG59121.1	ORF|Uncharacterized	Ortholog(s) have role in Golgi to vacuole transport, actin filament-based process, cellular sphingolipid homeostasis, positive regulation of macroautophagy, retrograde transport, endosome to Golgi	VPS52
CAGL0M09493g	1.21368	0.0935079	0.37706	1.19898	0.1144	0.239736	-1.12723	0.297809	0.506685	1.10041	0.481692	0.733698	1.2185	0.14572	0.32038	1.06842	0.628092	0.845447	CAL0136387		CAGL-IPF9381|CAGL-CDS1068.1|CAG62735.1	ORF|Uncharacterized	Ortholog of S. cerevisiae : YMR160W, C. albicans SC5314 : C5_05070W_A, C. dubliniensis CD36 : Cd36_54670, C. parapsilosis CDC317 : CPAR2_502560 and C. auris B8441 : B9J08_004333	YMR160W
CAGL0K11880g	-1.14597	0.204063	0.558327	-1.01571	0.884455	0.942298	-1.38984	0.00214542	0.0117458	-1.7474	2.23606e-06	6.13765e-05	1.21839	0.0939386	0.237298	-1.04042	0.736941	0.902355	CAL0134125		CAGL-IPF8502|CAGL-CDS3452.1|CAG61695.1	ORF|Uncharacterized	Ortholog(s) have plasma membrane localization	MRH1
CAGL0I08987g	1.18845	0.223981	0.581455	1.42153	0.0131968	0.0458575	2.72631	1.55387e-12	5.17341e-11	1.03001	0.784112	0.917813	1.21777	0.0677439	0.191575	1.55073	4.782e-05	0.000636604	CAL0132322		CAGL-IPF8968|CAGL-CDS2315.1|CAG60574.1	ORF|Uncharacterized	Has domain(s) with predicted argininosuccinate lyase activity and role in arginine biosynthetic process via ornithine		ARG4
CAGL0D01672g	-1.1309	0.314971	0.667494	1.05962	0.635831	0.764921	1.00613	0.960156	0.981718	-1.02907	0.826902	0.937062	1.21744	0.133142	0.29978	-1.04639	0.729509	0.901337	CAL0128065		CAGL-IPF4795|CAGL-CDS0427.1|CAG58399.1	ORF|Uncharacterized	Ortholog(s) have role in Golgi inheritance, Golgi to plasma membrane transport, endoplasmic reticulum inheritance, exocytosis and cellular bud neck, cellular bud tip, exocyst, incipient cellular bud site localization	SEC8
CAGL0E05588g	1.17654	0.103037	0.39745	1.05099	0.617593	0.752819	-1.1813	0.0943637	0.23272	1.49244	0.00207273	0.0204247	1.21695	0.131178	0.296487	1.09755	0.475085	0.743629	CAL0129034		CAGL-IPF5047|CAGL-CDS0623.1|CAG58850.1	ORF|Uncharacterized	Ortholog(s) have DNA-directed DNA polymerase activity, deoxycytidyl transferase activity and role in cellular response to DNA damage stimulus, error-free translesion synthesis, error-prone translesion synthesis	REV1
CAGL0H00913g	-1.01536	0.92311	0.98296	1.10513	0.519993	0.680637	1.22495	0.187934	0.375335	-1.07085	0.750745	0.900569	1.21691	0.360518	0.567304	1.16451	0.480731	0.749164	CAL0131946		CAGL-IPF5774|CAGL-CDS3587.1|CAG59770.1	ORF|Uncharacterized	Ortholog(s) have GTPase activator activity and role in protein folding, tubulin complex assembly	CIN2
CAGL0E02475g	-1.02597	0.75168	0.921564	1.04395	0.595138	0.736765	-1.03857	0.63997	0.794328	-1.13708	0.250586	0.521238	1.21668	0.0793238	0.21409	-1.00491	0.965092	0.992442	CAL0129134	SIN3	CAGL-IPF7966|CAGL-CDS0107.1|CAG58716.1	ORF|Uncharacterized	Ortholog(s) have transcription coactivator activity, transcription corepressor activity	SIN3
CAGL0K07612g	-1.11588	0.310615	0.665751	1.09723	0.389032	0.565626	1.41348	0.0012861	0.00763776	-1.36809	0.0048479	0.0376862	1.21656	0.0775056	0.210355	1.01624	0.884898	0.968118	CAL0134471		CAGL-IPF3165|CAGL-CDS4051.1|CAG61515.1	ORF|Uncharacterized	Ortholog(s) have lipid binding, mRNA binding, sequence-specific mRNA binding activity, role in intracellular mRNA localization, mating type switching and cellular bud tip, cytoplasm, endoplasmic reticulum membrane localization	SHE2
CAGL0B02541g	-1.06302	0.498306	0.788525	1.09458	0.315815	0.492203	1.12538	0.189503	0.377236	-1.09929	0.319242	0.595017	1.21608	0.0394523	0.130741	-1.04768	0.624351	0.843158	CAL0127106		CAGL-IPF844|CAGL-CDS1572.1|CAG57981.1	ORF|Uncharacterized	Ortholog(s) have DNA translocase activity	RSC9
CAGL0A03256g	-1.29752	0.0528645	0.275817	-1.21402	0.146751	0.285933	1.2369	0.109406	0.259486	1.1456	0.313629	0.589924	1.21607	0.146774	0.322021	1.04948	0.721068	0.897962	CAL0126939		CAGL-IPF1243|CAGL-CDS1357.1|CAG57802.1	ORF|Uncharacterized	Ortholog(s) have crossover junction endodeoxyribonuclease activity, endodeoxyribonuclease activity, enzyme inhibitor activity	MUS81
CAGL0B02563g	1.22447	0.0486313	0.264818	1.45488	0.000258092	0.00165695	-1.17702	0.112346	0.263991	1.23233	0.0475999	0.188453	1.21604	0.0636277	0.182552	1.27559	0.0210851	0.0970426	CAL0127776	GIN3	CAGL-IPF840|CAGL-CDS1983.1|CAG57982.1	ORF|Uncharacterized	Expressed protein of unknown function	MSC1
CAGL0G08668g	-1.11749	0.201079	0.554608	-1.09233	0.30823	0.484778	1.32638	0.0010861	0.00659712	-1.25236	0.044359	0.179084	1.21601	0.080438	0.216117	-1.44434	0.00102696	0.00847829	CAL0137725		CAGL-IPF1614|CAGL-CDS2253.1|CAG59666.1	ORF|Verified	Ortholog(s) have role in fungal-type cell wall organization and fungal-type cell wall localization	SIM1
CAGL0G05313g	1.02298	0.819251	0.944227	1.21883	0.0462385	0.122422	1.14695	0.167142	0.348813	1.31003	0.0200358	0.10239	1.21599	0.0921686	0.235265	1.27356	0.0373974	0.146562	CAL0130251		CAGL-IPF5693|CAGL-CDS1972.1|CAG59518.1	ORF|Uncharacterized	Ortholog(s) have transferase activity, transferring phosphorus-containing groups activity and role in mannosyl diphosphorylinositol ceramide metabolic process, sphingolipid biosynthetic process	IPT1
CAGL0M09273g	1.0582	0.565949	0.830057	1.13813	0.188134	0.343334	1.03562	0.72163	0.851872	1.05272	0.650058	0.840388	1.21566	0.0844732	0.223144	1.09113	0.441655	0.717447	CAL0137163		CAGL-IPF16207|CAG62725.1	ORF|Uncharacterized	Ortholog of S. cerevisiae : ACF4 and Saccharomyces cerevisiae S288C : YJR083C	ACF4
CAGL0B02629g	1.07894	0.354598	0.699845	1.10123	0.23955	0.409263	-1.09262	0.279904	0.486317	-1.08894	0.439973	0.702505	1.21546	0.0768957	0.209233	-1.1824	0.129173	0.345305	CAL0127742		CAGL-IPF835|CAGL-CDS0749.1|CAG57985.1	ORF|Uncharacterized	Ortholog(s) have role in pseudohyphal growth	PAM1
CAGL0A01738g	1.14018	0.0595556	0.295119	1.41356	6.4233e-07	8.75114e-06	1.10933	0.135637	0.30042	1.15725	0.153883	0.388355	1.21506	0.0571761	0.169146	1.11311	0.295559	0.57127	CAL0126785		CAGL-IPF3014|CAGL-CDS2256.1|CAG57734.1	ORF|Uncharacterized	Putative mannosyltransferase of cis-Golgi apparatus; gene is upregulated in azole-resistant strain	OCH1
CAGL0M02233g	-1.09967	0.325153	0.677339	1.11321	0.265197	0.438183	1.32573	0.00334791	0.0168566	-1.13909	0.220358	0.480764	1.2149	0.06672	0.189412	1.04486	0.679779	0.872246	CAL0137271	RAD53	CAGL-IPF6625|CAGL-CDS0895.1|CAG62419.1	ORF|Uncharacterized	Protein involved in response to DNA damage; overexpression decreases biofilm formation under hypoxia	RAD53
CAGL0A01325g	-1.112	0.391371	0.724151	1.07141	0.575171	0.721265	-1.25715	0.0630747	0.173716	-1.10064	0.539249	0.771676	1.21468	0.212079	0.409471	1.2659	0.131312	0.348398	CAL0126649	PGD1	Cagl0A.mRNA.at.512.p|CAR57995.1	ORF|Uncharacterized	Has domain(s) with predicted transcription coregulator activity, role in regulation of transcription by RNA polymerase II and mediator complex localization		PGD1
CAGL0F01903g	1.03759	0.6962	0.895526	1.29119	0.0065853	0.0257373	1.19953	0.0528458	0.151268	-1.10778	0.313538	0.589924	1.21451	0.0553677	0.165265	1.03719	0.719507	0.897488	CAL0131016		CAGL-IPF5742|CAGL-CDS3751.1|CAG58979.1	ORF|Uncharacterized	Ortholog(s) have role in chromatin silencing at telomere, nucleosome mobilization, telomere maintenance, telomere maintenance via recombination and Ino80 complex localization	IES3
CAGL0A00715g	1.11317	0.425918	0.751747	1.08533	0.539337	0.695604	1.09696	0.485434	0.680322	1.36471	0.11504	0.327052	1.21409	0.325856	0.53145	1.11653	0.579605	0.818468	CAL0126691		CAGL-IPF3346|CAGL-CDS5609.1|CAG57693.1	ORF|Uncharacterized	Protein of unknown function
CAGL0I00880g	-1.23849	0.0708286	0.326953	-1.20729	0.109521	0.231698	1.18404	0.148799	0.321906	-1.10426	0.411717	0.679722	1.21403	0.107723	0.260384	1.25772	0.0577446	0.200319	CAL0132328		CAGL-IPF2030|CAGL-CDS0975.1|CAG60229.1	ORF|Uncharacterized	Ortholog(s) have 5'-3' exonuclease activity, damaged DNA binding activity and role in DNA repair, interstrand cross-link repair	PSO2
CAGL0L12980g	-1.0752	0.303294	0.659448	1.02525	0.722308	0.830717	1.08182	0.261608	0.465926	-1.0446	0.665345	0.850243	1.21399	0.0544013	0.163207	-1.09633	0.362605	0.644278	CAL0135102		CAGL-IPF8545|CAGL-CDS0308.1|CAG62307.1	ORF|Uncharacterized	Ortholog(s) have RNA binding, histone methyltransferase activity (H3-K4 specific), protein-lysine N-methyltransferase activity	SET1
CAGL0D01364g	1.02357	0.737073	0.914858	1.16808	0.0250528	0.0769192	-1.0792	0.271685	0.477302	-1.17522	0.139351	0.367158	1.21343	0.0764936	0.208778	-1.04109	0.712428	0.89412	CAL0128231	CYC8	CAGL-IPF2662|CAGL-CDS0278.1|CAG58385.1	ORF|Uncharacterized	Protein of unknown function		CYC8
CAGL0K11297g	1.09152	0.357227	0.700719	1.38054	0.000680378	0.00380712	-1.22001	0.0363266	0.114099	1.29835	0.0197063	0.101682	1.21293	0.0847133	0.223536	-1.16644	0.170115	0.412319	CAL0134277		CAGL-IPF3282|CAGL-CDS4576.1|CAG61669.1	ORF|Verified	Ortholog(s) have glucokinase activity, gluconokinase activity and role in D-gluconate catabolic process, glycolytic process via Entner-Doudoroff Pathway	YDR248C
CAGL0E02563s	#N/A	#N/A	#N/A	#N/A	#N/A	#N/A	#N/A	#N/A	#N/A	#N/A	#N/A	#N/A	#N/A	#N/A	#N/A	#N/A	#N/A	#N/A	CAL0137791	Cen0E		centromere	Centromere, chromosome E
CAGL0J08349g	1.0147	0.834242	0.952767	-1.15175	0.0426542	0.114755	-1.11761	0.110318	0.260722	1.08072	0.470341	0.725856	1.21236	0.0732419	0.202604	-1.02884	0.791656	0.929398	CAL0133204		CAGL-IPF6716|CAGL-CDS0444.1|CAG61023.1	ORF|Uncharacterized	Ortholog(s) have cellular bud neck localization	CAF120
CAGL0I04620g	1.40795	0.00145711	0.0264915	1.49477	0.000181553	0.00123202	-1.08565	0.444379	0.645544	1.21159	0.0613487	0.219397	1.21208	0.0607639	0.177007	-1.07264	0.495382	0.761353	CAL0130151		CAGL-IPF5901|CAGL-CDS2782.1|CAG60387.1	ORF|Uncharacterized	Ortholog(s) have transferase activity, transferring acyl groups activity and role in phosphatidylinositol acyl-chain remodeling	CST26
CAGL0H01507g	-1.19316	0.102611	0.39715	-1.11142	0.327907	0.505136	1.08877	0.430231	0.634331	-1.14439	0.241188	0.508	1.212	0.0944865	0.238342	-1.01696	0.883905	0.96768	CAL0130024		CAGL-IPF5820|CAGL-CDS0827.1|CAG59797.1|ZCF20	ORF|Uncharacterized	Ortholog(s) have DNA translocase activity	RSC3
CAGL0M12749g	-1.19286	0.194583	0.545424	-1.0842	0.550099	0.704079	-1.07462	0.594011	0.763216	1.01456	0.913768	0.973747	1.21184	0.149415	0.325381	-1.11847	0.403348	0.682934	CAL0136823		CAGL-IPF8484|CAGL-CDS2381.1|CAG62877.1	ORF|Uncharacterized	Putative shared subunit of Cop9 signalosome and eIF3; gene is upregulated in azole-resistant strain	PCI8
CAGL0J02618g	1.07852	0.48583	0.78346	1.09676	0.392485	0.568609	1.09229	0.412832	0.621406	1.28734	0.0451513	0.181176	1.21181	0.127605	0.290383	1.07585	0.5634	0.807519	CAL0132790		CAGL-IPF6532|CAGL-CDS4868.1|CAG60767.1	ORF|Uncharacterized	Has domain(s) with predicted role in anaphase-promoting complex-dependent catabolic process, regulation of mitotic metaphase/anaphase transition and anaphase-promoting complex localization
CAGL0D01012g	-1.02721	0.701195	0.897038	1.15296	0.041408	0.112112	1.11517	0.118047	0.272696	-1.22054	0.0437907	0.177058	1.21148	0.052126	0.159158	-1.19084	0.0774605	0.243499	CAL0128471		CAGL-IPF2625|CAGL-CDS0805.1|CAG58369.1	ORF|Verified	Ortholog(s) have DNA-binding transcription activator activity, RNA polymerase II-specific, RNA polymerase II cis-regulatory region sequence-specific DNA binding activity	MBP1
CAGL0G05489g	-1.08865	0.269513	0.633348	1.05566	0.480554	0.646012	1.16342	0.0485	0.14219	-1.16504	0.162225	0.399376	1.21146	0.0791011	0.213831	-1.13884	0.234457	0.498884	CAL0137585		CAGL-IPF3513|CAGL-CDS1878.1|CAG59526.1	ORF|Uncharacterized	Ortholog(s) have GTP binding, structural constituent of cytoskeleton activity	SHS1
CAGL0M10659g	-1.0451	0.586373	0.84217	1.02625	0.748824	0.851256	-1.10461	0.218651	0.41643	-1.17966	0.142807	0.371675	1.21114	0.0891543	0.23046	1.03213	0.779163	0.9253	CAL0137159		CAGL-IPF9485|CAGL-CDS1651.1|CAG62788.1	ORF|Uncharacterized	Ortholog(s) have DNA translocase activity and role in positive regulation of transcription by RNA polymerase II, positive regulation of transcription from RNA polymerase II promoter in response to amino acid starvation	SNF12
CAGL0J06028g	-1.45338	0.00571652	0.0686318	-1.5441	0.00125321	0.00646256	-1.23789	0.111013	0.262015	1.4364	0.00289511	0.0260854	1.21104	0.115591	0.272716	1.16802	0.203929	0.457616	CAL0133358	MEP2	CAGL-IPF2281|CAGL-CDS2052.1|CAG60919.1	ORF|Uncharacterized	Ortholog(s) have ammonium transmembrane transporter activity, high-affinity secondary active ammonium transmembrane transporter activity	MEP2
CAGL0I07733g	-1.24648	0.00407015	0.0546138	-1.091	0.254377	0.425629	-1.0039	0.959325	0.981718	-1.20741	0.0908069	0.281459	1.21063	0.0861252	0.22592	-1.2258	0.0679572	0.223792	CAL0130205	MSH2	CAGL-IPF4283|CAGL-CDS0501.1|CAG60522.1	ORF|Uncharacterized	Protein involved in DNA mismatch repair; deletion leads to increased frequency of drug resistant mutants	MSH2
CAGL0J00407g	1.06637	0.491165	0.784059	1.15371	0.125072	0.2562	1.02467	0.793661	0.895506	-1.01632	0.862209	0.952544	1.21051	0.0403809	0.13257	1.03999	0.67446	0.871512	CAL0133324		CAGL-IPF7804|CAGL-CDS1835.1|CAG60676.1	ORF|Uncharacterized	Ortholog(s) have inorganic cation transmembrane transporter activity and role in cellular cobalt ion homeostasis, cellular manganese ion homeostasis, cobalt ion transport, manganese ion transport	SMF2
CAGL0K08536g	1.3944	0.00229159	0.0360097	1.84973	1.61082e-08	3.37828e-07	1.28835	0.0199805	0.0724057	1.79836	5.04336e-07	1.67849e-05	1.21033	0.102296	0.251921	1.36656	0.007544	0.0431491	CAL0134599	APE1	CAGL-IPF3101|CAGL-CDS2014.1|CAG61555.1	ORF|Uncharacterized	Vacuolar aminopeptidase I	APE1
CAGL0M08316g	1.11107	0.276131	0.639171	1.28412	0.00960944	0.035206	-1.05268	0.595073	0.763476	1.00866	0.932997	0.979729	1.21029	0.0625406	0.1805	-1.08554	0.424334	0.701849	CAL0136235		CAGL-IPF8018|CAGL-CDS0491.1|CAG62683.1	ORF|Uncharacterized	Ortholog(s) have role in proteolysis and cytoplasm localization	NNK1
CAGL0J04708g	-1.22713	0.0549081	0.281245	1.05198	0.632144	0.76359	1.43346	0.000639297	0.00424101	1.0544	0.63927	0.83332	1.21015	0.0911669	0.233396	1.08034	0.494859	0.761353	CAL0129897		CAGL-IPF7039|CAGL-CDS1350.1|CAG60860.1	ORF|Uncharacterized	Ortholog(s) have RNA helicase activity, role in generation of catalytic spliceosome for first transesterification step, spliceosomal complex disassembly and U2-type post-mRNA release spliceosomal complex, spliceosomal complex localization	SPP382
CAGL0C01991g	1.1425	0.213463	0.568559	1.30837	0.0116218	0.0413833	1.20153	0.0843912	0.214481	-1.01567	0.898675	0.965333	1.20971	0.118477	0.276707	1.08559	0.502012	0.76465	CAL0127192		CAGL-IPF1090|CAGL-CDS3263.1|CAG58168.1	ORF|Uncharacterized	Ortholog(s) have centromeric DNA binding, protein-containing complex binding activity, role in chromosome segregation, negative regulation of NMS complex assembly and kinetochore localization	CNN1
[truncated: 4,387 more rows]
